# Supplementary material for: S-2-Amino-5-(dimethyl­ammonio)phenyl sulfothio­ate
Source: Acta Crystallogr Sect E Struct Rep Online. 2009 May 7;65(Pt 6):o1215. doi: 10.1107/S1600536809016158 (PMC2969712; doi:10.1107/S1600536809016158)
Supplement: Supplementary file 2 [file e-65-o1215-Isup2.hkl]

#
# h,k,l, Fc-squared, Fo-squared, sigma(Fo-squared) and status flag
#
data_I
_shelx_title ' R-328-12P in P2(1)/n'
_shelx_refln_list_code          4
_shelx_F_calc_maximum       88.67
_exptl_crystal_F_000       520.00
_reflns_d_resolution_high  0.7983
 
loop_
 _symmetry_equiv_pos_as_xyz
 'x, y, z'
 '-x+1/2, y+1/2, -z+1/2'
 '-x, -y, -z'
 'x-1/2, -y-1/2, z-1/2'
 
_cell_length_a    12.0593
_cell_length_b     7.3651
_cell_length_c    12.2312
_cell_angle_alpha  90.000
_cell_angle_beta   95.077
_cell_angle_gamma  90.000
 
_shelx_F_squared_multiplier     1.000
 
loop_
 _refln_index_h
 _refln_index_k
 _refln_index_l
 _refln_F_squared_calc
 _refln_F_squared_meas
 _refln_F_squared_sigma
 _refln_observed_status
   2   0   0     2421.46     3095.40     90.44 o
   4   0   0     6929.40     7484.20    111.52 o
   6   0   0      879.80      842.72     12.24 o
   8   0   0      213.79      224.35      4.59 o
  10   0   0     2613.04     2485.91     46.33 o
  12   0   0      546.29      560.63      6.65 o
  14   0   0       50.08       60.36      1.95 o
   1   1   0      222.10      230.39      3.63 o
   2   1   0     5490.09     6340.99     86.52 o
   3   1   0     6576.13     7254.96     89.97 o
   5   1   0     1153.60     1169.75      6.89 o
   6   1   0       74.11       92.79      3.97 o
   7   1   0     3321.36     3337.20     69.06 o
   8   1   0      982.90      947.46      6.08 o
   9   1   0      632.38      601.76      4.78 o
  10   1   0      195.81      186.99      2.75 o
  11   1   0       14.10       10.78      0.73 o
  12   1   0       42.07       41.26      1.46 o
  13   1   0       77.17       84.32      1.81 o
  14   1   0       45.33       50.06      1.25 o
   0   2   0       15.76       12.91      1.25 o
   1   2   0     7862.90     7730.16     88.59 o
   2   2   0        8.81       11.88      1.35 o
   3   2   0      386.38      382.81      7.20 o
   4   2   0     3938.45     4345.68     25.81 o
   5   2   0     5332.45     5909.66     63.56 o
   6   2   0     1835.19     1993.98     35.41 o
   7   2   0     1095.44     1142.45     15.15 o
   9   2   0       57.99       46.07      0.95 o
  10   2   0      196.62      175.60      1.69 o
  11   2   0      560.98      552.68      4.54 o
  12   2   0       16.31       13.46      1.09 o
  13   2   0       58.20       64.24      1.56 o
  14   2   0      117.01      140.35      1.79 o
   1   3   0      538.95      640.49     11.31 o
   2   3   0      518.91      556.38     16.25 o
   3   3   0       34.31       42.11      5.27 o
   4   3   0     2854.48     3294.45     84.06 o
   5   3   0      320.97      301.19      8.29 o
   6   3   0      146.50      161.96      5.20 o
   8   3   0      322.91      309.91      3.24 o
   9   3   0       43.45       43.24      1.33 o
  10   3   0      199.94      173.68      1.86 o
  11   3   0       20.38       23.06      0.80 o
  12   3   0      122.19      123.94      1.65 o
  13   3   0       29.31       32.33      1.23 o
  14   3   0       41.40       43.44      0.87 o
   0   4   0       98.56      105.03      4.34 o
   1   4   0        6.06       13.28      1.61 o
   2   4   0      130.21      127.91      2.84 o
   3   4   0     1185.21     1283.81     16.40 o
   4   4   0       56.38       55.60      1.66 o
   5   4   0       25.19       30.86      4.51 o
   6   4   0      201.41      225.05      8.95 o
   7   4   0       29.11       29.49      2.81 o
   8   4   0      218.92      224.96      3.68 o
   9   4   0        1.62        0.36      0.55 o
  10   4   0        0.07        0.20      0.58 o
  11   4   0       37.32       39.19      1.04 o
  12   4   0      100.67      121.63      1.48 o
  13   4   0       74.46       75.64      1.71 o
   1   5   0      135.68      141.33      4.40 o
   2   5   0        3.18        8.66      1.02 o
   3   5   0       20.87       20.65      2.51 o
   4   5   0        8.29        7.24      1.02 o
   5   5   0       84.74       78.19      1.76 o
   6   5   0      611.94      619.15      4.77 o
   7   5   0        9.09       13.20      0.95 o
   8   5   0        9.88        9.89      1.00 o
   9   5   0       13.38       10.34      0.70 o
  10   5   0       89.55       95.91      6.42 o
  11   5   0       16.24       14.63      0.87 o
  12   5   0       35.12       34.36      2.12 o
   0   6   0      213.85      219.41      4.57 o
   1   6   0       19.04       16.74      0.61 o
   2   6   0        0.25        1.05      0.38 o
   3   6   0        3.91        3.13      0.45 o
   4   6   0      368.72      370.67      2.97 o
   5   6   0      191.87      194.05      2.60 o
   6   6   0      588.49      607.75      5.56 o
   7   6   0        0.14        2.19      0.65 o
   8   6   0       63.16       64.38      1.52 o
   9   6   0      109.18      119.18      2.25 o
  10   6   0       15.06       14.96      0.61 o
  11   6   0        2.00        1.12      0.57 o
   1   7   0       10.31       14.03      0.63 o
   2   7   0      328.58      352.36      4.50 o
   3   7   0      129.94      136.37      2.10 o
   4   7   0      150.26      138.13      1.68 o
   5   7   0       22.72       25.97      1.01 o
   6   7   0       27.06       25.41      0.96 o
   7   7   0        0.23        0.37      0.39 o
   8   7   0       85.08       88.05      5.18 o
   9   7   0       34.14       31.14      1.07 o
   0   8   0       72.82       66.36      2.16 o
   1   8   0      195.76      201.68      2.58 o
   2   8   0       20.97       20.80      0.77 o
   3   8   0        3.37        4.30      0.49 o
   4   8   0        1.76        1.54      0.40 o
   5   8   0      166.55      176.58      3.05 o
   6   8   0        0.04        0.01      0.64 o
   7   8   0       92.98       88.03      1.71 o
 -15   0   1       53.76       58.21      1.38 o
 -13   0   1      497.86      522.57      5.97 o
 -11   0   1      600.78      541.98      6.78 o
  -7   0   1     2089.20     2043.12     21.52 o
  -5   0   1     1203.50     1141.77     12.80 o
  -3   0   1     4676.52     4893.32     78.12 o
  -1   0   1       66.94       88.31      0.91 o
   1   0   1     3088.31     3605.34    163.80 o
   5   0   1      727.36      806.92      6.32 o
   7   0   1     2277.10     2261.69      9.27 o
   9   0   1       22.91       19.63      1.80 o
  11   0   1      668.82      655.76      7.39 o
  13   0   1       11.47       10.85      1.32 o
 -15   1   1        7.99        6.60      0.62 o
 -14   1   1        2.98        2.60      0.62 o
 -13   1   1       23.27       22.11      1.09 o
 -12   1   1      340.79      327.40      3.66 o
 -11   1   1      605.42      581.93      3.41 o
 -10   1   1      174.17      160.21      1.61 o
  -9   1   1       78.97       71.26      1.17 o
  -8   1   1        0.95       -0.76      2.44 o
  -7   1   1       57.99       37.11      2.80 o
  -6   1   1     1588.47     1537.50     32.14 o
  -5   1   1      352.14      311.50     11.41 o
  -4   1   1     4175.64     4295.03     27.76 o
  -3   1   1       17.51       12.36      1.93 o
  -2   1   1     4506.77     4813.77     77.79 o
  -1   1   1     3158.87     3588.95     12.72 o
   1   1   1       19.37       14.33      1.20 o
   2   1   1       47.92       39.12      1.10 o
   3   1   1      122.03      130.42      7.81 o
   4   1   1        5.91       10.94      3.59 o
   5   1   1      532.77      596.80      6.31 o
   6   1   1      387.48      379.22      4.76 o
   7   1   1      312.64      309.49      2.38 o
   8   1   1        9.36        9.92      0.63 o
   9   1   1      380.22      367.83      3.80 o
  10   1   1      609.25      587.15      3.36 o
  11   1   1        5.39        6.38      1.87 o
  12   1   1        4.74        4.38      0.85 o
  13   1   1       21.18       18.02      1.03 o
  14   1   1       23.00       24.29      0.95 o
 -14   2   1      331.80      384.65      4.44 o
 -13   2   1       73.47       78.96      1.67 o
 -12   2   1        1.60        3.50      1.05 o
 -11   2   1      175.53      173.31      1.69 o
 -10   2   1      497.07      484.33      2.43 o
  -9   2   1       34.40       28.75      0.76 o
  -8   2   1     1334.74     1279.50     18.17 o
  -7   2   1      285.29      298.08      8.18 o
  -6   2   1      194.23      251.32      6.84 o
  -5   2   1     3111.00     3530.67     23.26 o
  -4   2   1     4454.03     4807.70     25.84 o
  -3   2   1      793.87      914.73     10.28 o
  -2   2   1     3083.19     3335.05     44.28 o
  -1   2   1      615.58      655.06     15.46 o
   0   2   1       14.53       13.19      0.85 o
   1   2   1      427.77      437.44     12.19 o
   2   2   1     4249.05     4680.41     23.19 o
   3   2   1      224.66      283.33      6.71 o
   4   2   1     1161.05     1157.88      8.37 o
   5   2   1        9.48        9.61      1.03 o
   6   2   1      213.29      190.49      2.26 o
   7   2   1        7.94        4.28      0.82 o
   9   2   1      324.48      298.11      3.47 o
  10   2   1      101.44       98.88      1.95 o
  11   2   1      303.38      300.90      3.50 o
  12   2   1        4.89        4.51      0.55 o
  13   2   1        2.01        3.49      0.73 o
  14   2   1       55.31       61.62      1.22 o
 -14   3   1       60.19       68.14      1.59 o
 -13   3   1       80.47       96.76      1.65 o
 -12   3   1       12.63       10.33      1.66 o
 -11   3   1      199.24      194.90      2.79 o
 -10   3   1       60.37       53.09      0.87 o
  -9   3   1        2.00        5.24      0.77 o
  -8   3   1        0.54        0.54      0.76 o
  -7   3   1      334.43      337.11      3.96 o
  -6   3   1       56.69       65.03      1.92 o
  -5   3   1     1313.51     1355.92     12.65 o
  -4   3   1        7.41       18.11      1.43 o
  -3   3   1       46.09       46.45      2.01 o
  -2   3   1      177.71      203.43      3.69 o
  -1   3   1      578.41      584.93     32.48 o
   0   3   1      833.05     1042.18     25.35 o
   1   3   1     2287.54     2646.66     28.69 o
   2   3   1        4.35        3.29      0.77 o
   3   3   1      198.26      189.98      5.62 o
   4   3   1      922.50     1044.85     23.69 o
   5   3   1      202.10      208.24      5.49 o
   6   3   1       95.53       83.78      4.91 o
   7   3   1       27.64       34.94      3.81 o
   8   3   1      808.12      768.88      5.11 o
   9   3   1      213.07      199.29      2.83 o
  10   3   1       64.12       51.66      1.30 o
  11   3   1        0.10        0.52      0.55 o
  12   3   1      136.30      154.83      1.84 o
  13   3   1        9.16        6.85      0.80 o
  14   3   1      126.27      136.21      1.99 o
 -13   4   1        2.12       -0.23      0.65 o
 -12   4   1       42.68       42.99      1.10 o
 -11   4   1       33.23       31.33      0.83 o
 -10   4   1      101.99       80.16      1.82 o
  -9   4   1       21.92       23.43      1.07 o
  -8   4   1        5.83        8.06      0.61 o
  -7   4   1       79.16       68.08      1.34 o
  -6   4   1      458.42      430.73     14.58 o
  -5   4   1      145.80      173.21      2.92 o
  -4   4   1       39.72       35.18      1.37 o
  -3   4   1       43.03       44.53      1.45 o
  -2   4   1       60.21       51.14      1.69 o
  -1   4   1       67.21       96.66      3.08 o
   1   4   1      149.59      157.04      5.97 o
   2   4   1      392.59      438.73      4.01 o
   3   4   1     1146.87     1154.51      5.08 o
   4   4   1      509.57      475.37     12.65 o
   5   4   1      899.12      922.07      6.63 o
   6   4   1      614.10      579.92      5.49 o
   7   4   1       83.09       77.37      1.78 o
   8   4   1       97.20       88.78      2.35 o
   9   4   1        4.42        5.73      0.64 o
  10   4   1      240.81      239.41      3.66 o
  11   4   1       82.51       94.69      1.51 o
  12   4   1      107.46      105.48      1.46 o
  13   4   1        2.31        1.55      0.54 o
 -12   5   1        0.84        0.44      0.62 o
 -11   5   1       13.48        9.81      0.54 o
 -10   5   1       41.61       41.79      2.14 o
  -9   5   1        5.56        4.82      0.52 o
  -8   5   1        6.39        6.37      0.77 o
  -7   5   1        0.22        0.00      0.87 o
  -6   5   1      107.59       97.01      2.80 o
  -5   5   1      125.90      124.52      2.45 o
  -4   5   1      499.88      503.72      5.87 o
  -3   5   1       78.10       73.91      2.31 o
  -2   5   1        0.91        1.57      0.80 o
  -1   5   1      628.49      647.57      6.20 o
   0   5   1        0.12        0.85      0.66 o
   1   5   1       44.54       45.87      1.48 o
   2   5   1      242.87      228.18      2.42 o
   3   5   1     1385.39     1456.59      6.44 o
   4   5   1      186.72      194.47      2.04 o
   5   5   1      149.51      166.38      8.24 o
   6   5   1      847.52      836.78      5.61 o
   7   5   1      191.39      194.29      2.79 o
   8   5   1        9.69       12.64      0.97 o
   9   5   1      157.26      155.14      1.92 o
  10   5   1       40.32       38.80      1.50 o
  11   5   1        4.95        8.02      0.52 o
  12   5   1       12.75       12.85      0.56 o
 -11   6   1        3.71        4.47      0.63 o
 -10   6   1        3.55        5.69      0.56 o
  -9   6   1       39.41       40.10      1.83 o
  -8   6   1       75.97       78.29      2.07 o
  -7   6   1       54.40       53.69      2.20 o
  -6   6   1      211.45      231.64      4.85 o
  -5   6   1       75.62       77.44      1.49 o
  -4   6   1       29.24       25.40      0.82 o
  -3   6   1     1126.95     1147.42      6.23 o
  -2   6   1       46.07       37.77      1.00 o
  -1   6   1      176.70      172.79      1.61 o
   0   6   1      139.86      136.39      1.28 o
   1   6   1        2.65        2.92      0.36 o
   2   6   1        5.04        6.37      0.40 o
   3   6   1      416.86      420.80      2.44 o
   4   6   1       69.66       69.69      1.17 o
   5   6   1      412.72      428.65      3.96 o
   6   6   1      444.08      470.69      7.32 o
   7   6   1        7.85        6.11      0.75 o
   8   6   1        5.44        3.18      0.52 o
   9   6   1       12.63       12.54      0.63 o
  10   6   1      182.56      207.37      5.16 o
  11   6   1       29.42       24.70      0.98 o
  -9   7   1        1.31        0.24      0.52 o
  -8   7   1       20.35       22.00      0.85 o
  -7   7   1      100.44       92.86      3.21 o
  -6   7   1       50.41       52.43      1.42 o
  -5   7   1      332.15      343.55      3.35 o
  -4   7   1       65.00       64.61      1.12 o
  -3   7   1        0.07        0.39      0.46 o
  -2   7   1       56.31       49.78      1.07 o
  -1   7   1      253.43      230.04      4.51 o
   0   7   1      305.67      304.67      4.45 o
   1   7   1       67.97       67.95      1.08 o
   2   7   1      128.37      131.45      3.60 o
   3   7   1       26.40       30.79      0.82 o
   4   7   1        2.97        2.01      0.61 o
   5   7   1      112.55      116.82      1.53 o
   6   7   1        1.20        2.78      0.58 o
   7   7   1        1.52        2.88      0.45 o
   8   7   1      178.34      171.38      8.40 o
   9   7   1       51.63       41.05      2.15 o
  -7   8   1        2.38        1.78      0.58 o
  -6   8   1       22.99       26.41      1.24 o
  -5   8   1        4.69        5.62      1.63 o
  -4   8   1      134.21      142.79      1.54 o
  -3   8   1        4.19        4.34      0.38 o
  -2   8   1      475.73      527.24      6.62 o
  -1   8   1        9.05       10.35      0.57 o
   0   8   1        0.55        0.34      0.56 o
   1   8   1        7.98        8.41      1.07 o
   2   8   1      463.38      476.17      5.23 o
   3   8   1        6.87        6.42      0.91 o
   4   8   1      114.79      109.89      1.66 o
   5   8   1        8.26        9.30      0.97 o
   6   8   1        3.46        3.74      0.78 o
   7   8   1        4.02        3.59      0.56 o
 -14   0   2       27.26       27.66      1.35 o
 -12   0   2      681.01      677.97     19.43 o
 -10   0   2       63.78       58.06      1.32 o
  -8   0   2       32.49       27.03      3.18 o
  -6   0   2     3486.34     3566.66     26.10 o
  -4   0   2       20.70       12.24      1.52 o
  -2   0   2     3650.93     3848.71     61.76 o
   4   0   2       34.12       41.99      3.07 o
   6   0   2      162.28      137.12      4.06 o
   8   0   2      100.98       95.84      2.28 o
  10   0   2      262.85      260.30      5.98 o
  12   0   2       11.04        8.59      1.36 o
  14   0   2        8.05        7.59      1.03 o
 -15   1   2       78.75       82.79      1.47 o
 -14   1   2      139.80      155.53      4.57 o
 -13   1   2      174.72      195.40      2.52 o
 -12   1   2        0.23        0.11      0.53 o
 -11   1   2        0.92        0.50      0.50 o
 -10   1   2       50.94       48.32      0.97 o
  -9   1   2     1530.55     1544.97      5.46 o
  -8   1   2      176.84      137.72      7.89 o
  -7   1   2      381.18      368.75     24.11 o
  -6   1   2       42.02       30.16      1.96 o
  -5   1   2        7.69        3.82      1.00 o
  -4   1   2      397.91      400.23     10.97 o
  -3   1   2      452.85      481.32     15.79 o
  -2   1   2     5153.23     5656.46     96.67 o
  -1   1   2     2239.79     2428.90      6.58 o
   1   1   2     3059.39     3469.41     17.41 o
   2   1   2      300.53      301.54      2.56 o
   3   1   2      626.34      672.19      3.63 o
   4   1   2     1171.70     1486.27      7.06 o
   5   1   2      191.99      183.49      3.99 o
   6   1   2       60.50       85.31      2.04 o
   7   1   2      159.61      158.30      5.60 o
   8   1   2       56.81       52.27      1.43 o
   9   1   2      170.44      156.70      1.63 o
  10   1   2     1067.56     1077.49      9.93 o
  11   1   2       22.85       21.19      1.23 o
  12   1   2        1.86        1.73      0.94 o
  13   1   2       20.68       21.48      1.09 o
  14   1   2        0.98        1.40      0.59 o
 -14   2   2       17.60       22.80      1.43 o
 -13   2   2      149.71      157.67      2.99 o
 -12   2   2       13.61       15.80      0.72 o
 -11   2   2      561.01      552.71      3.26 o
 -10   2   2       77.48       65.66      1.08 o
  -9   2   2       76.58       74.00      0.97 o
  -8   2   2       43.46       34.57      1.60 o
  -7   2   2     1145.56     1080.16     15.74 o
  -6   2   2      242.08      229.81      2.80 o
  -2   2   2        5.95        3.02      0.65 o
  -1   2   2     1927.90     1972.38      8.34 o
   0   2   2     4237.39     4505.52     19.96 o
   1   2   2     2180.02     2286.99     17.35 o
   2   2   2      856.07      781.30      3.15 o
   3   2   2       63.01       74.83      1.81 o
   4   2   2      237.93      284.35      5.60 o
   5   2   2     1583.98     1762.12     11.79 o
   6   2   2      119.54      160.24      1.73 o
   7   2   2      540.61      573.70      6.01 o
   8   2   2      492.91      473.63      4.73 o
   9   2   2       43.38       33.41      1.19 o
  10   2   2        0.51        0.71      0.75 o
  11   2   2        0.46       -0.41      0.81 o
  12   2   2      207.46      212.76      3.04 o
  13   2   2       15.03       17.23      1.04 o
  14   2   2        0.65        1.29      0.47 o
 -14   3   2       34.03       38.94      1.24 o
 -13   3   2        2.64        2.64      0.85 o
 -12   3   2        2.33        1.53      0.54 o
 -11   3   2       13.41       11.57      0.59 o
 -10   3   2        1.48        1.40      0.40 o
  -9   3   2       22.83       16.85      0.97 o
  -8   3   2       14.42       18.86      2.54 o
  -7   3   2      154.87      149.83      2.73 o
  -6   3   2        2.45        0.67      1.39 o
  -5   3   2      398.24      417.20     13.66 o
  -4   3   2      361.01      362.01      9.26 o
  -3   3   2       36.90       20.41      1.40 o
  -2   3   2        0.34        1.37      0.88 o
  -1   3   2     2912.76     2998.56     73.41 o
   0   3   2       84.67       63.63      2.27 o
   1   3   2      784.14      812.01     12.79 o
   2   3   2      342.61      364.92      8.73 o
   3   3   2      950.68      942.96     14.70 o
   4   3   2       89.13      100.57      5.13 o
   5   3   2     1801.61     1814.11      8.26 o
   6   3   2       11.52       17.00      2.06 o
   7   3   2        3.59        3.90      2.72 o
   8   3   2       38.42       31.25      1.89 o
   9   3   2      815.85      756.81      7.78 o
  10   3   2       33.21       33.84      2.15 o
  11   3   2      277.84      283.07      2.65 o
  12   3   2       33.98       31.87      1.09 o
  13   3   2       27.23       30.21      0.98 o
 -12   4   2        0.06       -0.03      0.54 o
 -11   4   2        8.48        6.39      0.60 o
 -10   4   2        0.80        0.65      0.61 o
  -9   4   2      147.19      139.92      2.35 o
  -8   4   2        8.06        4.97      0.63 o
  -7   4   2       29.03       30.68      0.97 o
  -6   4   2     1392.00     1391.37      8.81 o
  -5   4   2       91.88       76.41      2.98 o
  -4   4   2      445.89      452.14      6.40 o
  -3   4   2      375.81      388.93      3.98 o
  -2   4   2       25.69       25.88      1.54 o
  -1   4   2       89.15       95.19      5.19 o
   0   4   2       20.81       21.56      1.09 o
   1   4   2     2767.32     2954.43     48.83 o
   2   4   2      346.15      337.83      2.68 o
   3   4   2      583.53      561.98      5.69 o
   4   4   2      117.81      110.73      3.57 o
   5   4   2       18.15       15.86      1.11 o
   6   4   2      959.19      981.44      8.48 o
   7   4   2      444.77      424.37      5.82 o
   8   4   2       88.36       82.02      3.02 o
   9   4   2      161.22      149.55      2.49 o
  10   4   2      202.79      211.94      3.29 o
  11   4   2      300.61      291.75      2.80 o
  12   4   2      119.19      130.59      4.91 o
  13   4   2      164.14      178.45      2.16 o
 -12   5   2        0.19        0.26      0.61 o
 -11   5   2        8.42        7.87      0.51 o
 -10   5   2      160.61      154.24      2.14 o
  -9   5   2        0.49        0.84      0.51 o
  -8   5   2       44.06       37.60      1.07 o
  -7   5   2      193.72      190.83      3.66 o
  -6   5   2     1330.14     1343.08      9.96 o
  -5   5   2      687.68      726.10     38.17 o
  -4   5   2       82.54       84.81      2.61 o
  -3   5   2      235.28      225.03      3.98 o
  -2   5   2      299.30      290.71      4.20 o
  -1   5   2        0.25        0.84      0.75 o
   0   5   2      308.48      265.89      8.81 o
   1   5   2      359.63      391.32      8.61 o
   2   5   2       19.68       16.02      0.84 o
   3   5   2       85.44       88.21      1.72 o
   4   5   2     2051.90     2116.84      8.97 o
   5   5   2       75.61       77.73      3.37 o
   6   5   2     1017.57     1025.33      6.29 o
   7   5   2        0.70        1.25      0.73 o
   8   5   2       69.04       68.92      1.76 o
   9   5   2        1.69        0.48      0.68 o
  10   5   2      259.58      280.72      2.92 o
  11   5   2        0.01        0.34      0.38 o
  12   5   2       17.21       15.30      0.76 o
 -11   6   2       44.13       50.16      1.35 o
 -10   6   2       76.73       79.41      3.49 o
  -9   6   2        3.85        4.02      0.92 o
  -8   6   2        6.23        5.28      0.57 o
  -7   6   2        9.13        8.73      0.75 o
  -6   6   2      429.33      423.46      5.22 o
  -5   6   2       46.75       48.06      1.49 o
  -4   6   2      338.84      337.84      3.64 o
  -3   6   2      937.62      969.63      6.81 o
  -2   6   2       46.65       40.91      1.22 o
  -1   6   2       24.78       27.50      0.88 o
   0   6   2       88.85      100.71      1.13 o
   1   6   2      577.76      581.56      3.84 o
   2   6   2      237.55      230.91      3.84 o
   3   6   2      177.70      193.80      1.84 o
   4   6   2        8.35        7.59      0.78 o
   5   6   2      260.54      281.14      3.25 o
   6   6   2      173.91      172.08      4.66 o
   7   6   2      453.01      482.20     17.52 o
   8   6   2      251.52      265.45      6.42 o
   9   6   2       53.67       56.24      1.24 o
  10   6   2        3.39        3.97      0.50 o
  -9   7   2       78.10       83.09      6.55 o
  -8   7   2       82.65       94.00      5.62 o
  -7   7   2       63.28       68.93      1.39 o
  -6   7   2       46.08       46.43      1.07 o
  -5   7   2      211.31      220.03      3.38 o
  -4   7   2       52.17       55.63      1.09 o
  -3   7   2      128.22      133.60      1.43 o
  -2   7   2       29.12       27.08      1.06 o
  -1   7   2      442.64      462.98      4.68 o
   0   7   2       74.73       76.28      1.30 o
   1   7   2        0.08        0.71      0.48 o
   2   7   2      108.25      102.03      1.43 o
   3   7   2      112.73      109.29      1.97 o
   4   7   2       21.73       21.17      1.37 o
   5   7   2      290.55      305.01      4.35 o
   6   7   2        5.81        5.38      0.61 o
   7   7   2       30.19       27.80      1.01 o
   8   7   2       37.18       41.59      1.65 o
   9   7   2        8.52        6.34      1.06 o
  -7   8   2      248.61      235.00      2.64 o
  -6   8   2        1.46        1.25      0.61 o
  -5   8   2      134.47      149.15      1.85 o
  -4   8   2        5.03        4.38      0.49 o
  -3   8   2        2.26        2.26      0.39 o
  -2   8   2       23.95       24.76      0.68 o
  -1   8   2      171.32      172.66      2.57 o
   0   8   2       24.75       23.22      3.83 o
   1   8   2       50.52       56.55      1.97 o
   2   8   2      165.81      169.53      3.14 o
   3   8   2       54.49       63.55      1.91 o
   4   8   2        8.43        8.60      0.86 o
   5   8   2       15.35       11.65      0.99 o
   6   8   2       34.41       36.98      1.34 o
   7   8   2        1.35        0.76      0.44 o
 -13   0   3       82.68       80.65      1.70 o
 -11   0   3      139.00      136.78      2.39 o
  -9   0   3     2995.60     2983.21      7.93 o
  -7   0   3       43.15       59.59      4.00 o
  -5   0   3       48.77       54.11      3.14 o
  -3   0   3      286.34      243.36     20.72 o
  -1   0   3     1226.48     1390.44      8.46 o
   3   0   3     1636.69     1893.68     11.31 o
   5   0   3      148.20      169.02      3.46 o
   7   0   3     1073.53     1030.57     15.55 o
   9   0   3       50.68       45.77      1.40 o
  11   0   3        4.16        3.68      0.75 o
  13   0   3      122.99      125.38      2.94 o
 -14   1   3       47.00       55.75      1.14 o
 -13   1   3       39.17       38.84      1.61 o
 -12   1   3      172.83      165.39      2.45 o
 -11   1   3      954.68      941.00      4.92 o
 -10   1   3       11.51        9.75      0.53 o
  -9   1   3      192.06      189.11      1.79 o
  -8   1   3      142.54      119.11      7.71 o
  -7   1   3       13.23        9.64      1.38 o
  -6   1   3      458.08      485.57     15.93 o
  -5   1   3     1597.32     1971.21     49.51 o
  -4   1   3      297.04      315.08      7.78 o
  -3   1   3     1598.70     1716.67     23.78 o
  -2   1   3       79.07      106.58      3.16 o
  -1   1   3     3376.24     3849.03     30.00 o
   1   1   3     4767.33     5042.75    162.42 o
   2   1   3      222.05      197.02      2.71 o
   3   1   3        4.18        9.29      0.94 o
   4   1   3     1303.14     1290.62      9.29 o
   5   1   3       85.40       86.67      6.92 o
   6   1   3      284.59      289.33      5.09 o
   7   1   3      217.73      202.32      2.31 o
   8   1   3        0.74        0.58      0.47 o
   9   1   3      518.09      493.73      4.40 o
  10   1   3      756.41      741.06      4.33 o
  11   1   3      194.62      200.22      2.96 o
  12   1   3       28.47       30.98      2.86 o
  13   1   3       33.15       37.21      1.23 o
  14   1   3      169.75      184.63      8.42 o
 -14   2   3       49.60       62.58      1.69 o
 -13   2   3        0.96        2.59      0.88 o
 -12   2   3        3.05        2.91      0.45 o
 -11   2   3        8.85       12.79      0.93 o
 -10   2   3      409.74      374.11      2.80 o
  -9   2   3      302.94      286.21      1.97 o
  -8   2   3      451.52      432.16      5.40 o
  -7   2   3      239.27      220.83      2.99 o
  -6   2   3        2.45        2.58      0.62 o
  -2   2   3       52.19       35.44      2.47 o
  -1   2   3     3165.77     3463.77     21.62 o
   0   2   3      929.50     1028.19     11.89 o
   1   2   3        0.63        6.06      2.53 o
   2   2   3      350.59      394.19      8.50 o
   3   2   3      990.84     1012.09     14.39 o
   4   2   3       34.55       23.91      1.63 o
   5   2   3      261.08      271.52      3.16 o
   6   2   3       15.05       11.45      0.99 o
   7   2   3      343.32      325.66      2.89 o
   8   2   3       34.00       36.44      0.97 o
   9   2   3      558.79      523.93      4.04 o
  10   2   3       47.13       46.34      1.17 o
  11   2   3       89.42       79.93      1.73 o
  12   2   3       44.16       44.40      1.44 o
  13   2   3      103.04      120.09      5.98 o
  14   2   3       40.89       40.49      1.32 o
 -14   3   3       66.77       77.33      1.58 o
 -12   3   3       21.89       19.61      0.99 o
 -11   3   3        2.26        0.94      0.49 o
 -10   3   3      535.04      494.68      3.33 o
  -9   3   3       14.81       18.97      1.03 o
  -8   3   3      251.54      232.37      5.75 o
  -7   3   3      182.72      197.02      6.87 o
  -6   3   3      622.89      607.61      5.23 o
  -5   3   3      202.65      231.88      4.96 o
  -4   3   3     2686.40     2724.18     88.23 o
  -3   3   3      244.25      269.81      7.26 o
  -2   3   3       13.60       19.77      2.33 o
  -1   3   3       39.22       32.57      2.76 o
   0   3   3     2299.96     2271.11     20.77 o
   1   3   3      752.86      702.02     12.12 o
   2   3   3     2147.29     2075.56     21.83 o
   3   3   3        2.24        3.24      2.00 o
   4   3   3       43.76       49.69      9.64 o
   5   3   3      110.12       98.01      7.31 o
   6   3   3     1797.37     1737.62      8.82 o
   7   3   3      290.03      293.47      4.10 o
   8   3   3      235.42      230.02     12.81 o
   9   3   3       15.11       11.59      1.07 o
  10   3   3       25.82       26.74      1.37 o
  11   3   3      161.63      161.71      2.01 o
  12   3   3       54.38       62.97      1.37 o
  13   3   3        2.68        5.11      0.93 o
 -12   4   3       69.95       71.40      1.90 o
 -11   4   3       16.63       16.58      0.94 o
 -10   4   3       65.63       73.34      2.00 o
  -9   4   3       47.48       41.67      1.40 o
  -8   4   3      710.89      640.38      4.81 o
  -7   4   3      122.49      125.72      4.71 o
  -6   4   3     1218.80     1227.03      8.62 o
  -5   4   3       92.72       97.45      2.36 o
  -4   4   3      140.35      149.56      2.78 o
  -3   4   3      894.32      912.07     14.49 o
  -2   4   3      724.47      678.18      5.53 o
  -1   4   3       46.42       40.13      1.45 o
   0   4   3      106.55       79.68      3.35 o
   1   4   3      920.76      944.62     12.66 o
   2   4   3      174.25      182.04      2.06 o
   3   4   3      614.68      628.92      9.48 o
   4   4   3     2920.58     2947.75     22.29 o
   5   4   3      952.84      956.62     18.95 o
   6   4   3      174.94      158.94      3.69 o
   7   4   3       16.84       16.82      1.00 o
   8   4   3      385.52      361.26      5.65 o
   9   4   3      240.78      243.73      4.87 o
  10   4   3       16.96       19.12      1.00 o
  11   4   3        1.19        1.02      0.59 o
  12   4   3        1.64        1.62      0.91 o
 -12   5   3        1.80        1.82      0.58 o
 -11   5   3      176.13      176.44      2.05 o
 -10   5   3       39.73       28.74      1.06 o
  -9   5   3       87.27       91.58      1.48 o
  -8   5   3       17.14       15.16      0.78 o
  -7   5   3       17.70       14.20      0.79 o
  -6   5   3      146.87      148.87      2.45 o
  -5   5   3      776.56      755.46     20.70 o
  -4   5   3       26.10       38.78      3.43 o
  -3   5   3     3005.35     3042.67     13.25 o
  -2   5   3        2.24        1.49      0.89 o
  -1   5   3      144.76      136.87      2.85 o
   0   5   3       16.82       13.09      2.72 o
   1   5   3     1213.51     1133.19      9.01 o
   2   5   3        0.00        0.96      0.55 o
   3   5   3      270.59      259.09      2.52 o
   4   5   3      697.06      729.23      3.67 o
   5   5   3       12.86       14.11      0.77 o
   6   5   3       40.25       38.73      1.88 o
   7   5   3      986.97      972.09      6.16 o
   8   5   3      110.58      105.22      2.10 o
   9   5   3       26.79       24.46      1.44 o
  10   5   3        8.40        9.94      0.88 o
  11   5   3      185.91      187.54     14.82 o
  12   5   3       13.53       10.11      0.59 o
 -11   6   3       15.77       19.65      0.86 o
 -10   6   3       43.74       42.47      3.20 o
  -9   6   3       51.37       47.77      1.51 o
  -8   6   3      127.11      122.27      2.02 o
  -7   6   3      148.33      136.44      3.61 o
  -6   6   3      190.24      200.77      2.85 o
  -5   6   3       21.89       24.00      0.94 o
  -4   6   3      577.92      564.04      6.39 o
  -3   6   3      312.41      309.62      2.75 o
  -2   6   3      323.27      332.38      2.25 o
  -1   6   3      359.05      342.75      3.18 o
   0   6   3      291.65      278.87      2.79 o
   1   6   3        6.61        7.40      0.52 o
   2   6   3      141.64      140.32      1.64 o
   3   6   3       77.66       84.52      2.36 o
   4   6   3      425.60      456.61      6.66 o
   5   6   3      335.16      338.94      4.75 o
   6   6   3      143.38      148.67      2.71 o
   7   6   3        2.12        2.02      0.62 o
   8   6   3      117.16      131.01      4.20 o
   9   6   3       41.90       38.81      1.03 o
  10   6   3      105.88      109.49     12.27 o
  -9   7   3       18.43       19.08      1.04 o
  -8   7   3        8.13        8.66      0.63 o
  -7   7   3       45.08       51.97      1.25 o
  -6   7   3       49.88       43.97      1.25 o
  -5   7   3       85.98       83.63      1.42 o
  -4   7   3      255.45      252.85      2.14 o
  -3   7   3        6.15        5.11      0.56 o
  -2   7   3      153.76      152.75      1.75 o
  -1   7   3       14.88       11.88      0.58 o
   0   7   3       77.32       81.84      1.55 o
   1   7   3       77.80       82.45      1.64 o
   2   7   3      475.31      455.49      4.01 o
   3   7   3       15.42       15.15      0.75 o
   4   7   3       11.29       13.39      0.86 o
   5   7   3        6.60        8.88      0.59 o
   6   7   3       11.41       11.96      0.73 o
   7   7   3        0.19        0.52      0.44 o
   8   7   3      163.30      154.39      6.91 o
   9   7   3        0.13        0.24      0.33 o
  -7   8   3       85.18       80.33      1.50 o
  -6   8   3       14.93       15.53      0.60 o
  -5   8   3        4.72        4.74      0.55 o
  -4   8   3       20.07       21.95      0.73 o
  -3   8   3       26.41       25.25      0.88 o
  -2   8   3       10.83       11.38      0.53 o
  -1   8   3       21.81       24.91      0.81 o
   0   8   3       32.93       30.41      0.88 o
   1   8   3        2.96        4.32      0.65 o
   2   8   3        0.01        0.23      0.72 o
   3   8   3        5.67        5.02      0.83 o
   4   8   3       28.18       27.17      1.19 o
   5   8   3        0.12       -0.24      0.54 o
   6   8   3       54.09       52.30      1.41 o
   1   9   3       32.26       23.44      0.82 o
 -14   0   4       10.11        9.60      0.84 o
 -12   0   4       43.40       41.23      1.38 o
 -10   0   4       46.27       44.12      1.46 o
  -8   0   4      263.07      247.70      8.87 o
  -6   0   4      235.10      226.96      7.12 o
  -4   0   4      704.20      702.56     10.11 o
  -2   0   4     1583.68     1857.47     32.47 o
   2   0   4      568.94      543.79     10.77 o
   4   0   4       81.27       49.60      4.82 o
   6   0   4      468.44      470.52      9.98 o
   8   0   4     1022.67      991.75      8.76 o
  10   0   4     2659.37     2712.68     10.01 o
  12   0   4      173.06      175.09      3.59 o
 -14   1   4        5.37        3.14      0.72 o
 -13   1   4        1.14        2.30      0.43 o
 -12   1   4       88.80       86.53      1.68 o
 -11   1   4       10.94        8.37      0.92 o
 -10   1   4      190.06      174.60      1.46 o
  -9   1   4      461.58      446.20      3.14 o
  -8   1   4       94.66       80.25      3.86 o
  -7   1   4       97.23       78.79      7.30 o
  -6   1   4      115.22      117.45      3.75 o
  -5   1   4     1352.93     1457.91     14.87 o
  -4   1   4       88.01       90.90      3.94 o
  -3   1   4     1041.74     1241.41     48.19 o
  -2   1   4      805.02      826.84      8.94 o
  -1   1   4      474.95      520.24      3.39 o
   1   1   4     3786.45     3943.87     49.82 o
   2   1   4     2063.22     2274.23      8.04 o
   3   1   4     1386.81     1501.65      8.55 o
   4   1   4      333.09      307.22      4.12 o
   5   1   4     1491.89     1511.25      5.37 o
   6   1   4       51.12       64.22      1.19 o
   7   1   4     1339.27     1298.46     10.70 o
   8   1   4       20.34       16.68      0.68 o
   9   1   4        0.26        1.51      0.49 o
  10   1   4      516.84      532.31      4.29 o
  11   1   4       65.41       67.46      1.18 o
  12   1   4      427.71      461.17      5.69 o
  13   1   4      164.64      177.05      3.94 o
  14   1   4        0.03        0.07      0.52 o
 -14   2   4      133.53      152.50      2.29 o
 -13   2   4      113.55      114.16      2.00 o
 -12   2   4       68.66       65.72      1.28 o
 -11   2   4       34.08       24.75      0.83 o
 -10   2   4      393.82      353.67      3.83 o
  -9   2   4       34.91       28.27      0.98 o
  -7   2   4       50.07       43.22      3.77 o
  -6   2   4      312.86      290.33      3.24 o
  -3   2   4       20.88       24.46      2.50 o
  -2   2   4      244.93      269.61      6.84 o
   0   2   4     6116.85     6252.14     32.32 o
   1   2   4      151.19      159.91      5.64 o
   3   2   4      490.33      440.15     28.42 o
   4   2   4     1830.73     1867.31      7.86 o
   5   2   4      693.78      701.27      4.89 o
   6   2   4     1033.34     1057.64      6.96 o
   7   2   4      215.18      195.79      2.38 o
   8   2   4       10.62       10.03      0.71 o
   9   2   4      448.04      449.19      2.87 o
  10   2   4       82.49       79.93      1.49 o
  11   2   4        3.70        4.07      0.89 o
  12   2   4       11.22       11.79      1.12 o
  13   2   4       55.29       68.44      1.99 o
 -14   3   4        0.02        0.34      0.46 o
 -13   3   4      250.26      280.10      3.62 o
 -12   3   4       35.48       35.02      0.76 o
 -11   3   4       77.21       82.97      1.21 o
 -10   3   4       19.15       13.90      0.70 o
  -9   3   4      259.35      266.27      4.65 o
  -8   3   4      137.05      125.33      5.01 o
  -7   3   4     1881.97     1880.96      9.54 o
  -6   3   4       78.07       80.47      3.76 o
  -5   3   4        2.97       10.88      2.09 o
  -4   3   4      554.51      577.15      5.47 o
  -3   3   4     2169.73     2080.74     11.03 o
  -2   3   4      931.35      993.21     14.51 o
  -1   3   4     2034.19     1994.98     20.50 o
   0   3   4      297.67      340.01      8.84 o
   1   3   4      239.29      259.19      3.22 o
   2   3   4      999.57      995.61      6.46 o
   3   3   4     1430.32     1389.02      8.83 o
   4   3   4      253.58      254.87      2.50 o
   5   3   4      772.90      743.34     10.65 o
   6   3   4     1042.07     1020.20      6.60 o
   7   3   4       11.05        7.75      0.96 o
   8   3   4       77.69       74.64      3.24 o
   9   3   4      388.41      377.85      3.88 o
  10   3   4        2.62        2.90      0.80 o
  11   3   4       89.49       87.20      1.77 o
  12   3   4      150.11      152.70      3.67 o
  13   3   4        0.18       -0.09      0.71 o
 -12   4   4       13.62       15.18      0.76 o
 -11   4   4      151.24      152.40      2.20 o
 -10   4   4       30.77       38.24      2.18 o
  -9   4   4       74.45       87.96      2.33 o
  -8   4   4       24.46       26.01      1.44 o
  -7   4   4       12.67        7.70      0.92 o
  -6   4   4      502.41      491.26     10.63 o
  -5   4   4     2693.96     2683.43     14.07 o
  -4   4   4     2004.18     1964.56     10.07 o
  -3   4   4      262.46      268.33      5.94 o
  -2   4   4       48.00       52.19      1.73 o
  -1   4   4      714.04      659.14      5.70 o
   0   4   4      225.26      203.10      3.24 o
   1   4   4       88.73       68.07      2.20 o
   2   4   4      561.56      542.54      8.31 o
   3   4   4       38.28       42.45      9.14 o
   4   4   4       35.02       31.52      1.55 o
   5   4   4      372.99      374.91      3.85 o
   6   4   4      660.05      639.41      7.40 o
   7   4   4      468.62      443.43     14.34 o
   8   4   4        1.12        1.06      1.52 o
   9   4   4        5.58        5.87      0.86 o
  10   4   4       34.58       37.60      1.04 o
  11   4   4       57.20       55.86      1.35 o
  12   4   4       64.17       75.13      1.61 o
 -12   5   4      345.54      327.46      2.84 o
 -11   5   4       25.36       25.63      0.84 o
 -10   5   4       11.28       10.64      0.52 o
  -9   5   4       14.44       14.39      0.72 o
  -8   5   4      812.92      846.74      4.43 o
  -7   5   4       39.91       37.49      1.33 o
  -6   5   4      919.76      945.59     13.18 o
  -5   5   4       14.96       16.37      1.05 o
  -4   5   4       86.18       85.38      2.20 o
  -3   5   4       67.08       69.31      1.22 o
  -2   5   4      697.23      722.49     12.21 o
  -1   5   4      100.99       95.89      1.58 o
   0   5   4      717.52      696.27      6.60 o
   1   5   4      265.93      288.04      3.97 o
   2   5   4      614.79      608.97      5.55 o
   3   5   4       95.71       97.34      2.30 o
   4   5   4     3083.81     3107.96      7.36 o
   5   5   4       31.68       33.16      1.01 o
   6   5   4       11.46       11.22      0.70 o
   7   5   4       36.02       33.84      0.99 o
   8   5   4       36.63       34.04      1.17 o
   9   5   4        0.05        0.00      0.45 o
  10   5   4       44.40       45.72      0.92 o
  11   5   4       34.16       32.53      1.14 o
 -10   6   4       36.07       32.61      1.39 o
  -9   6   4       97.67      110.35      1.30 o
  -8   6   4        4.80        5.37      0.49 o
  -7   6   4        2.93        4.07      1.00 o
  -6   6   4       86.39       82.79      1.54 o
  -5   6   4       67.30       65.81      2.23 o
  -4   6   4      165.44      161.60      1.89 o
  -3   6   4      164.59      183.19      2.21 o
  -2   6   4        3.48        2.94      0.55 o
  -1   6   4      487.71      471.19      5.52 o
   0   6   4        5.71        5.02      0.56 o
   1   6   4      422.00      410.22      6.44 o
   2   6   4      276.52      284.82      2.37 o
   3   6   4       15.52       17.72      1.03 o
   4   6   4      147.22      157.47      1.70 o
   5   6   4       10.98       10.70      0.75 o
   6   6   4        5.12        4.19      0.56 o
   7   6   4      176.74      182.23      2.30 o
   8   6   4       15.89       13.64      0.75 o
   9   6   4       11.18       12.17      0.90 o
  10   6   4        7.45        8.09      0.63 o
  -9   7   4       63.98       55.82      1.22 o
  -8   7   4       17.18       17.82      1.80 o
  -7   7   4      176.23      176.48      4.65 o
  -6   7   4        0.04        0.02      0.46 o
  -5   7   4       46.33       48.48      0.94 o
  -4   7   4        2.17        2.79      0.56 o
  -3   7   4        1.59        2.20      0.52 o
  -2   7   4       65.91       64.23      1.17 o
  -1   7   4      499.82      504.39      5.63 o
   0   7   4       45.11       34.85      1.10 o
   1   7   4        5.33        5.14      1.01 o
   2   7   4       40.30       37.87      0.92 o
   3   7   4      188.31      190.46      2.07 o
   4   7   4        0.52        0.73      0.47 o
   5   7   4      157.95      153.77      3.89 o
   6   7   4      163.51      176.84      3.13 o
   7   7   4       49.64       50.50      1.44 o
   8   7   4      123.18      103.40     15.22 o
  -6   8   4        9.27        7.91      0.47 o
  -5   8   4       10.19       10.03      0.59 o
  -4   8   4        9.97       11.51      0.60 o
  -3   8   4       70.56       66.02      1.44 o
  -2   8   4        6.10        8.46      0.70 o
  -1   8   4        4.75        3.30      0.61 o
   0   8   4        8.60        9.19      0.59 o
   1   8   4       42.24       39.51      1.76 o
   2   8   4        0.86        0.78      0.66 o
   3   8   4       15.51       16.12      1.05 o
   4   8   4        5.73        6.78      0.72 o
   5   8   4        5.63        3.91      0.47 o
   6   8   4       30.86       25.97      0.91 o
 -13   0   5       17.24       15.45      0.81 o
 -11   0   5       41.97       39.97      1.38 o
  -9   0   5      832.54      796.97      5.10 o
  -7   0   5       11.72       13.57      2.35 o
  -5   0   5       94.02       78.99      4.15 o
  -3   0   5      642.03      686.49     21.82 o
  -1   0   5     4025.10     4808.69     30.40 o
   1   0   5     3542.27     3798.57     19.22 o
   3   0   5      214.91      198.67      3.88 o
   5   0   5      237.15      206.77      2.79 o
   7   0   5     1010.08      921.31      6.65 o
   9   0   5       51.69       48.11      4.22 o
  11   0   5      151.77      156.01      2.40 o
  13   0   5       28.49       27.83      1.27 o
 -14   1   5       14.11       15.61      0.81 o
 -13   1   5        0.54        0.42      0.45 o
 -12   1   5       44.64       41.32      1.09 o
 -11   1   5      174.47      165.49      2.08 o
 -10   1   5      169.75      157.49      3.04 o
  -9   1   5     1495.78     1517.64      9.19 o
  -8   1   5       38.96       38.47      1.06 o
  -7   1   5       56.34       45.15      2.94 o
  -6   1   5      281.62      246.48      8.29 o
  -5   1   5       35.94       35.90      2.04 o
  -4   1   5       12.56       11.92      3.07 o
  -3   1   5       81.51       59.97      1.92 o
  -2   1   5     2452.54     2614.65     15.91 o
  -1   1   5      163.57      164.74      2.44 o
   0   1   5      245.81      287.57      3.17 o
   1   1   5     5743.95     6071.46     13.27 o
   2   1   5       53.65       32.06      1.73 o
   3   1   5      745.48      703.81      6.42 o
   4   1   5      854.95      814.22      4.01 o
   5   1   5      224.42      249.83      2.89 o
   6   1   5       33.81       35.11      0.98 o
   7   1   5      368.38      335.78      3.10 o
   8   1   5      756.16      707.62      5.88 o
   9   1   5      442.78      436.12      4.08 o
  10   1   5      390.47      398.39      4.29 o
  11   1   5        2.64        3.99      0.58 o
  12   1   5       23.70       25.15      0.83 o
  13   1   5        9.83       10.11      1.01 o
 -14   2   5        3.01        2.81      0.53 o
 -13   2   5      181.49      190.19      4.59 o
 -12   2   5       25.58       24.91      0.85 o
 -11   2   5       48.96       50.71      1.17 o
 -10   2   5        8.37        9.24      0.63 o
  -9   2   5     1159.32     1109.47      5.68 o
  -8   2   5       62.99       63.13      1.09 o
  -7   2   5      355.60      286.20      9.16 o
  -6   2   5      573.89      519.60     11.67 o
  -5   2   5      611.25      596.87     11.90 o
  -4   2   5      514.69      535.48     10.96 o
  -3   2   5      667.94      690.30     12.09 o
  -2   2   5      622.46      671.77     11.81 o
  -1   2   5     2451.74     2677.99     23.14 o
   0   2   5       65.11       40.88      3.12 o
   1   2   5      706.51      721.92     13.32 o
   2   2   5       12.10        9.65      1.59 o
   3   2   5      416.67      444.45     11.99 o
   4   2   5      226.78      228.83      2.30 o
   5   2   5      684.64      668.46      3.84 o
   6   2   5      426.85      370.96      4.34 o
   7   2   5        0.59        0.81      0.54 o
   8   2   5       44.95       43.44      1.18 o
   9   2   5        1.22        1.64      0.71 o
  10   2   5       51.80       50.38      1.51 o
  11   2   5       20.00       20.22      1.02 o
  12   2   5      250.66      281.58      4.15 o
  13   2   5        4.30        4.31      0.44 o
 -13   3   5       56.32       58.83      1.64 o
 -12   3   5       82.65       76.01      1.48 o
 -11   3   5      157.37      147.09      1.49 o
 -10   3   5     1099.22     1087.55      4.15 o
  -9   3   5        0.38        0.16      0.42 o
  -8   3   5      230.06      235.17      7.56 o
  -7   3   5       21.55       21.76      0.83 o
  -6   3   5      822.31      809.64      6.23 o
  -5   3   5      255.68      262.33      7.48 o
  -4   3   5     2106.76     2107.19     40.59 o
  -3   3   5      334.79      301.41     11.60 o
  -2   3   5       10.77        7.96      3.22 o
  -1   3   5      557.74      534.59      8.57 o
   0   3   5     2232.27     2176.61     30.26 o
   1   3   5       19.66       17.70      3.10 o
   2   3   5     1523.47     1462.54      8.43 o
   3   3   5      835.87      754.20      6.90 o
   4   3   5       66.81       67.22      2.65 o
   5   3   5      333.81      322.57      5.25 o
   6   3   5      769.96      754.86      5.61 o
   7   3   5       60.19       64.13      2.09 o
   8   3   5      104.83      100.44      2.11 o
   9   3   5       40.58       36.81      1.37 o
  10   3   5        3.63        3.23      0.72 o
  11   3   5       51.38       47.44      1.36 o
  12   3   5        1.64        1.36      0.93 o
 -12   4   5      117.23      113.87      2.29 o
 -11   4   5       26.20       28.02      1.02 o
 -10   4   5        6.37        5.70      0.58 o
  -9   4   5       42.23       41.18      1.09 o
  -8   4   5      447.27      451.46      7.09 o
  -7   4   5      857.46      872.22     16.58 o
  -6   4   5        0.48        0.78      0.63 o
  -5   4   5        5.79        6.80      0.80 o
  -4   4   5       83.88       69.33      2.32 o
  -3   4   5     1069.14     1044.23      9.22 o
  -2   4   5      732.86      728.70      7.55 o
  -1   4   5      133.43      128.16      2.71 o
   0   4   5      136.60      144.31      2.92 o
   1   4   5      329.72      311.58      4.68 o
   2   4   5      437.59      413.04     24.04 o
   3   4   5      321.91      321.17      7.22 o
   4   4   5        4.97        7.13      0.77 o
   5   4   5       32.30       26.54      1.32 o
   6   4   5       23.58       29.32      4.79 o
   7   4   5        7.07        6.77      0.86 o
   8   4   5        6.01        5.94      0.84 o
   9   4   5        7.62        7.60      0.83 o
  10   4   5        0.24        0.01      0.58 o
  11   4   5        0.30        0.89      0.57 o
  12   4   5       49.36       45.53      1.07 o
 -11   5   5      112.01      107.60      2.17 o
 -10   5   5       30.74       35.92      0.94 o
  -9   5   5      399.11      421.67      2.65 o
  -8   5   5       40.78       37.08      1.07 o
  -7   5   5      184.72      174.08      2.59 o
  -6   5   5       66.88       59.84      1.65 o
  -5   5   5     2784.30     2836.08     10.37 o
  -4   5   5      309.80      307.57      3.47 o
  -3   5   5       92.26       91.25      1.56 o
  -2   5   5       31.38       26.26      0.83 o
  -1   5   5      207.23      211.77      1.93 o
   0   5   5        7.90        7.86      1.02 o
   1   5   5      160.55      152.87      2.73 o
   2   5   5        0.09        0.11      0.77 o
   3   5   5      121.04      107.15      2.26 o
   4   5   5      237.78      246.37      3.42 o
   5   5   5       42.67       38.04      1.07 o
   6   5   5      160.14      161.59      2.71 o
   7   5   5      123.11      116.47      2.33 o
   8   5   5       12.13       11.41      1.32 o
   9   5   5       26.77       26.02      0.95 o
  10   5   5        8.36        8.83      0.82 o
  11   5   5        0.03       -0.16      0.32 o
 -10   6   5      142.13      117.98      0.99 o
  -9   6   5       13.82       12.06      0.64 o
  -8   6   5       96.25      106.49      1.30 o
  -7   6   5       79.04       80.38      1.51 o
  -6   6   5       11.33       11.51      0.95 o
  -5   6   5       80.70       76.40      1.53 o
  -4   6   5        3.45        3.52      0.54 o
  -3   6   5       66.12       66.95      1.25 o
  -2   6   5      481.04      502.33      3.67 o
  -1   6   5       23.01       24.21      0.82 o
   0   6   5        1.55        2.07      0.52 o
   1   6   5        7.76        6.10      0.57 o
   2   6   5      458.60      459.10      3.27 o
   3   6   5       25.17       24.48      1.00 o
   4   6   5       27.61       26.49      1.17 o
   5   6   5      159.73      169.95      1.92 o
   6   6   5      200.30      221.14      3.07 o
   7   6   5       61.62       67.31      1.11 o
   8   6   5        1.60        1.57      0.46 o
   9   6   5       43.81       44.76      1.28 o
  -8   7   5        5.61        4.01      0.47 o
  -7   7   5       23.06       19.80      0.72 o
  -6   7   5       63.38       65.29      1.16 o
  -5   7   5       61.58       63.64      1.54 o
  -4   7   5      252.17      256.99      2.50 o
  -3   7   5      278.11      288.88      3.91 o
  -2   7   5       29.07       29.94      0.85 o
  -1   7   5      268.77      264.44      2.16 o
   0   7   5       12.08       13.52      0.78 o
   1   7   5        0.47        1.17      0.56 o
   2   7   5       84.85       92.20      3.58 o
   3   7   5      108.52      120.37      1.99 o
   4   7   5        7.50        8.22      0.95 o
   5   7   5       75.08       75.70      2.87 o
   6   7   5       36.90       33.33      0.92 o
   7   7   5       69.74       69.87      1.52 o
   8   7   5        4.09        4.49      0.46 o
  -6   8   5        0.94        1.34      0.30 o
  -5   8   5       12.36       10.91      0.97 o
  -4   8   5       22.76       19.19      1.10 o
  -3   8   5       20.92       22.61      0.62 o
  -2   8   5       14.14       14.54      0.64 o
  -1   8   5       11.08       10.94      0.71 o
   0   8   5      138.20      171.72      6.43 o
   1   8   5        6.45        6.78      0.85 o
   2   8   5       30.82       28.37      1.31 o
   3   8   5        8.92        7.31      0.79 o
   4   8   5       10.58       10.95      0.72 o
 -14   0   6      140.32      137.63      2.13 o
 -12   0   6        1.54        2.45      0.62 o
 -10   0   6      383.94      392.49      3.88 o
  -8   0   6       24.97       23.34      1.09 o
  -6   0   6     2322.75     2170.51     23.58 o
  -4   0   6      544.64      563.42     10.15 o
  -2   0   6     4636.87     5269.38     18.66 o
   0   0   6       57.28       59.74      2.24 o
   2   0   6       12.51       23.01      3.68 o
   4   0   6       77.06       77.21      4.64 o
   6   0   6      454.28      439.61      9.45 o
   8   0   6     1283.26     1223.10      9.45 o
  10   0   6      544.03      573.45     22.13 o
 -13   1   6       15.55       14.71      0.59 o
 -12   1   6      140.53      137.82      2.15 o
 -11   1   6       75.50       77.74      1.73 o
 -10   1   6        6.90        8.53      0.89 o
  -9   1   6      484.69      479.87      3.34 o
  -8   1   6      290.04      280.90      2.89 o
  -7   1   6      201.26      183.44      5.48 o
  -6   1   6      471.70      433.15      7.62 o
  -5   1   6      195.18      165.99      4.45 o
  -4   1   6      441.98      441.26      6.60 o
  -3   1   6       77.92       77.59      2.72 o
  -2   1   6     1682.64     1831.96     14.02 o
  -1   1   6       95.42       74.60      1.69 o
   0   1   6     1170.18     1112.22      7.75 o
   1   1   6     5422.82     5756.63     24.30 o
   2   1   6      329.54      329.69      6.67 o
   3   1   6        0.38        3.52      1.47 o
   4   1   6      245.75      226.53      2.14 o
   5   1   6     1320.50     1216.63      6.53 o
   6   1   6      460.89      435.31      3.82 o
   7   1   6      124.80      126.06      1.95 o
   8   1   6       40.89       43.01      1.18 o
   9   1   6      198.88      200.14      3.37 o
  10   1   6      107.86      106.95      1.69 o
  11   1   6      385.53      402.31      3.52 o
  12   1   6      196.28      212.69      3.28 o
  13   1   6        0.78        0.77      0.49 o
 -13   2   6       52.75       50.13      0.72 o
 -12   2   6       95.86       87.06      1.30 o
 -11   2   6        6.51        4.93      0.61 o
 -10   2   6      192.16      203.37      2.27 o
  -9   2   6       19.69       22.38      0.89 o
  -8   2   6      110.62      109.52      1.39 o
  -7   2   6      194.04      197.45      1.74 o
  -6   2   6      189.92      171.58      5.11 o
  -5   2   6       44.98       41.05      4.91 o
  -4   2   6        0.06        8.85      1.99 o
  -3   2   6      751.09      750.32      9.11 o
  -2   2   6       30.94       38.25      2.38 o
  -1   2   6     1051.77     1050.11     15.12 o
   0   2   6      108.45      116.17      2.29 o
   1   2   6       53.88       46.51      1.44 o
   2   2   6        0.52        1.70      0.65 o
   3   2   6     1975.97     1865.27     16.26 o
   4   2   6      214.40      198.25      4.60 o
   5   2   6       92.84       93.26      1.80 o
   6   2   6       20.28       23.11      1.05 o
   7   2   6      197.95      192.72      5.69 o
   8   2   6        1.81        2.71      0.79 o
   9   2   6      288.14      289.88      2.81 o
  10   2   6      268.37      278.40      3.21 o
  11   2   6        1.45        1.96      0.68 o
  12   2   6       43.30       47.70      1.37 o
 -13   3   6      259.74      267.52      7.33 o
 -12   3   6        0.22       -0.03      0.72 o
 -11   3   6       21.66       23.02      0.88 o
 -10   3   6      189.75      186.54      1.70 o
  -9   3   6      201.49      191.78      2.01 o
  -8   3   6       26.90       20.55      1.05 o
  -7   3   6     1264.18     1272.36     15.89 o
  -6   3   6      652.37      625.86      5.32 o
  -5   3   6      115.53      102.77      6.82 o
  -4   3   6      171.20      148.05     10.07 o
  -3   3   6     1572.27     1532.85     22.22 o
  -2   3   6       31.81       35.79      1.43 o
  -1   3   6      189.40      169.91      2.87 o
   0   3   6       17.07       25.03      2.44 o
   1   3   6      129.65      114.70      2.26 o
   2   3   6        8.04        4.59      0.94 o
   3   3   6       10.68       12.28      0.75 o
   4   3   6      530.12      492.43      5.82 o
   5   3   6      201.81      190.62      4.87 o
   6   3   6      745.24      717.49      7.05 o
   7   3   6       92.44       89.74      2.08 o
   8   3   6        0.08        1.29      0.75 o
   9   3   6       17.77       17.91      0.91 o
  10   3   6       70.09       80.17      1.60 o
  11   3   6       33.64       29.66      1.14 o
  12   3   6       43.99       45.37      1.69 o
 -12   4   6       75.86       81.06      1.80 o
 -11   4   6       78.68       74.31      2.06 o
 -10   4   6       75.51       80.01      1.58 o
  -9   4   6       82.47       83.69      1.39 o
  -8   4   6       11.19        6.52      1.15 o
  -7   4   6       35.69       35.77      1.63 o
  -6   4   6        3.28        3.84      0.62 o
  -5   4   6      451.00      446.71      5.20 o
  -4   4   6      116.25      102.39      3.52 o
  -3   4   6       60.84       54.04      1.72 o
  -2   4   6      105.38       88.05      7.76 o
  -1   4   6       16.53       14.57      1.22 o
   0   4   6       45.88       47.68      1.86 o
   1   4   6      214.45      198.85      3.65 o
   2   4   6       76.81       72.41      2.59 o
   3   4   6        1.85        2.09      0.65 o
   4   4   6      663.67      627.45      6.55 o
   5   4   6       71.14       69.39      2.22 o
   6   4   6       40.25       40.95      1.47 o
   7   4   6       12.02       11.35      0.77 o
   8   4   6       17.10       14.39      0.91 o
   9   4   6        0.32        0.72      0.44 o
  10   4   6       38.01       44.34      1.29 o
  11   4   6      201.10      212.15      2.44 o
 -11   5   6       14.13       15.25      0.65 o
 -10   5   6      100.47       96.64      1.57 o
  -9   5   6        0.59        0.59      0.54 o
  -8   5   6       71.72       76.15      1.57 o
  -7   5   6       21.06       19.32      1.01 o
  -6   5   6      129.91      129.49      2.85 o
  -5   5   6      269.55      264.14      3.23 o
  -4   5   6       21.86       21.39      1.13 o
  -3   5   6       50.90       47.92      1.07 o
  -2   5   6      467.28      468.66      4.21 o
  -1   5   6       11.38        7.15      0.65 o
   0   5   6       95.92       81.29      1.50 o
   1   5   6       17.05       12.98      0.79 o
   2   5   6        3.11        3.58      0.63 o
   3   5   6        6.12        6.38      0.78 o
   4   5   6        3.04        2.43      0.60 o
   5   5   6      105.22      107.02      1.90 o
   6   5   6      385.90      387.70      3.83 o
   7   5   6       24.61       28.04      0.97 o
   8   5   6       11.52       12.06      0.62 o
   9   5   6        3.21        2.63      0.60 o
  10   5   6        0.41       -0.14      0.38 o
 -10   6   6        1.74        3.26      0.55 o
  -9   6   6       16.42       18.77      0.60 o
  -8   6   6        5.26        4.91      0.43 o
  -7   6   6      130.54      131.54      1.89 o
  -6   6   6        4.93        5.88      0.63 o
  -5   6   6        9.40        8.86      1.20 o
  -4   6   6      163.67      174.35      2.22 o
  -3   6   6      228.31      239.68      2.47 o
  -2   6   6        1.80        0.95      0.48 o
  -1   6   6       36.97       29.15      1.13 o
   0   6   6        9.62        6.98      0.73 o
   1   6   6       64.49       57.74      1.15 o
   2   6   6       65.27       68.85      1.22 o
   3   6   6        1.01        2.35      0.57 o
   4   6   6      136.72      133.96      1.84 o
   5   6   6        0.01        0.48      0.46 o
   6   6   6        4.35        4.57      0.52 o
   7   6   6      299.22      326.19      7.50 o
   8   6   6       13.93       14.11      0.87 o
   9   6   6        0.29        0.66      0.37 o
  -8   7   6        1.24        1.66      0.46 o
  -7   7   6       31.88       31.25      0.89 o
  -6   7   6      151.40      148.70      2.27 o
  -5   7   6        1.82        1.71      0.48 o
  -4   7   6       24.53       25.35      0.70 o
  -3   7   6        0.07        0.45      0.41 o
  -2   7   6       57.94       55.76      1.01 o
  -1   7   6       42.37       41.03      1.09 o
   0   7   6      134.25      145.65      3.04 o
   1   7   6       37.49       34.24      1.00 o
   2   7   6        4.47        3.65      0.65 o
   3   7   6       30.95       29.20      1.10 o
   4   7   6      156.23      174.23      2.33 o
   5   7   6       27.00       30.50      0.90 o
   6   7   6        5.01        3.71      0.42 o
  -5   8   6        0.21        0.19      0.43 o
  -4   8   6       85.39       77.87      4.33 o
  -3   8   6       81.08       67.56      1.41 o
  -2   8   6        0.84        1.18      0.44 o
  -1   8   6       71.66       66.70      2.10 o
   0   8   6        0.77        0.34      0.61 o
   1   8   6      116.19      123.64      2.27 o
   2   8   6       22.81       25.57      1.10 o
   3   8   6      193.68      195.87      2.49 o
 -13   0   7      112.31      122.57      2.32 o
 -11   0   7      944.72      968.72      8.14 o
  -9   0   7        7.19        6.49      1.17 o
  -7   0   7      322.24      322.53     10.50 o
  -5   0   7       73.29       90.63      4.90 o
  -3   0   7        1.96        4.83      1.90 o
  -1   0   7     3950.19     4120.41     67.36 o
   1   0   7     6311.98     6652.41     34.80 o
   3   0   7     1054.38      962.18     18.22 o
   5   0   7       27.58       21.92      1.23 o
   7   0   7        5.16        2.52      0.99 o
   9   0   7       58.46       60.29      2.29 o
  11   0   7      323.26      344.50      4.48 o
 -13   1   7       24.26       25.33      0.82 o
 -12   1   7        6.46        5.50      0.52 o
 -11   1   7      132.34      125.96      2.08 o
 -10   1   7      123.59      130.67      1.91 o
  -9   1   7      404.95      398.22      3.77 o
  -8   1   7     1426.51     1394.92     10.62 o
  -7   1   7      201.84      207.36      3.60 o
  -6   1   7       13.66       17.53      2.17 o
  -5   1   7      338.97      335.40      6.66 o
  -4   1   7     2901.35     2900.09     36.41 o
  -3   1   7     1031.95     1069.62     23.66 o
  -2   1   7       65.33       56.95      2.43 o
  -1   1   7      361.89      359.24      5.98 o
   0   1   7     2669.67     2808.38     17.87 o
   1   1   7     1769.47     1790.05      8.10 o
   2   1   7      924.78      869.97      4.99 o
   3   1   7      415.79      411.74      6.36 o
   4   1   7        7.42        8.01      0.97 o
   5   1   7      144.25      138.14      2.83 o
   6   1   7      794.23      762.00      5.15 o
   7   1   7       19.88       19.11      2.61 o
   8   1   7      259.64      246.02      3.21 o
   9   1   7      300.39      308.40      3.45 o
  10   1   7      179.18      186.83      4.42 o
  11   1   7        1.89        2.50      0.48 o
  12   1   7       18.35       21.35      0.90 o
 -13   2   7       26.05       20.06      0.66 o
 -12   2   7      171.75      180.78      1.68 o
 -11   2   7        1.40        1.33      0.49 o
 -10   2   7      595.57      567.85      4.35 o
  -9   2   7       20.77       23.88      0.83 o
  -8   2   7      290.72      295.12      2.58 o
  -7   2   7       44.97       42.82      0.92 o
  -6   2   7      856.31      873.16      4.50 o
  -5   2   7      108.61      100.68     17.84 o
  -4   2   7      195.01      187.71      7.75 o
  -3   2   7        0.25        7.59      2.18 o
  -2   2   7      136.74      110.12      5.90 o
  -1   2   7       95.37       94.39      3.13 o
   0   2   7     1645.54     1627.93     20.29 o
   1   2   7      732.77      705.16      5.28 o
   2   2   7        0.20        0.98      0.72 o
   3   2   7      301.60      285.82      5.73 o
   4   2   7      422.90      378.91      5.76 o
   5   2   7      114.48      108.64      1.99 o
   6   2   7      704.57      669.49      5.15 o
   7   2   7      184.74      164.24      2.14 o
   8   2   7        0.36        1.04      0.60 o
   9   2   7      248.96      249.10      3.05 o
  10   2   7       52.09       55.26      1.33 o
  11   2   7        0.09        0.39      0.45 o
  12   2   7        0.38       -0.23      0.46 o
 -12   3   7       60.01       65.71      1.74 o
 -11   3   7        1.18        1.15      0.42 o
 -10   3   7       77.66       83.07      1.30 o
  -9   3   7        0.81        1.58      0.45 o
  -8   3   7      211.93      216.87      2.34 o
  -7   3   7      123.73      118.43      2.09 o
  -6   3   7        7.34        5.75      0.77 o
  -5   3   7     1100.12     1089.14     18.68 o
  -4   3   7       91.21       81.22      5.44 o
  -3   3   7     1141.41     1063.23     32.96 o
  -2   3   7      269.14      261.74      3.32 o
  -1   3   7      117.65      111.88      3.11 o
   0   3   7        4.14        3.90      1.64 o
   1   3   7      102.74       85.01      2.11 o
   2   3   7      130.53      130.64      2.65 o
   3   3   7      443.73      396.32      5.67 o
   4   3   7      712.59      722.07      5.72 o
   5   3   7       33.46       35.06      1.61 o
   6   3   7      356.91      358.66      3.06 o
   7   3   7      298.13      286.97      2.86 o
   8   3   7      283.18      294.97      2.83 o
   9   3   7        6.77        6.48      0.85 o
  10   3   7      178.90      188.72      2.28 o
  11   3   7       66.62       65.51      1.91 o
 -12   4   7       26.25       25.89      0.96 o
 -11   4   7       33.82       36.37      1.40 o
 -10   4   7        1.24        1.80      0.82 o
  -9   4   7        1.37        0.32      0.83 o
  -8   4   7       69.45       62.58      1.54 o
  -7   4   7      269.42      274.75      8.45 o
  -6   4   7        2.06        0.93      0.52 o
  -5   4   7      475.26      491.97      4.06 o
  -4   4   7       77.53       70.67      1.70 o
  -3   4   7       39.94       32.23      1.21 o
  -2   4   7       48.20       42.95      2.03 o
  -1   4   7        0.51        1.31      0.67 o
   0   4   7        6.12        2.21      0.65 o
   1   4   7      500.70      505.70      9.19 o
   2   4   7      895.55      877.67      5.21 o
   3   4   7        1.26        1.40      0.58 o
   4   4   7      399.33      380.23      3.75 o
   5   4   7      152.32      147.18      4.40 o
   6   4   7      102.18      100.03      1.98 o
   7   4   7       34.44       32.98      1.91 o
   8   4   7      126.46      138.85      2.07 o
   9   4   7       23.22       25.94      0.75 o
  10   4   7        4.77        4.83      0.54 o
  11   4   7       46.54       39.39      1.18 o
 -11   5   7       23.47       25.28      0.67 o
 -10   5   7       23.76       27.75      0.90 o
  -9   5   7       17.01       13.22      0.75 o
  -8   5   7       11.99       10.26      1.07 o
  -7   5   7        0.02       -0.31      0.62 o
  -6   5   7       22.74       22.05      2.30 o
  -5   5   7       57.05       58.62      1.62 o
  -4   5   7        2.72        2.52      0.50 o
  -3   5   7       89.51       78.02      1.54 o
  -2   5   7       30.87       30.86      1.06 o
  -1   5   7      139.97      131.40      2.08 o
   0   5   7       30.20       31.74      1.05 o
   1   5   7       51.61       49.21      2.13 o
   2   5   7       17.27       19.26      1.04 o
   3   5   7      123.23      121.60      2.24 o
   4   5   7       20.27       19.59      0.88 o
   5   5   7       69.95       75.27      1.41 o
   6   5   7        2.78        3.30      0.59 o
   7   5   7      103.73      104.59      1.25 o
   8   5   7       27.44       28.00      0.58 o
   9   5   7      128.57      139.73      2.93 o
  -9   6   7        0.97        0.41      0.36 o
  -8   6   7        9.41        9.64      0.53 o
  -7   6   7       44.86       46.62      1.16 o
  -6   6   7       11.08       11.65      0.68 o
  -5   6   7       94.99       92.85      1.97 o
  -4   6   7      101.86       94.65      2.31 o
  -3   6   7       49.55       47.30      1.18 o
  -2   6   7       93.53       91.39      1.37 o
  -1   6   7       31.30       25.94      0.82 o
   0   6   7       46.72       48.93      1.27 o
   1   6   7       12.46       10.54      0.78 o
   2   6   7       61.17       55.99      1.09 o
   3   6   7        1.26        0.98      0.51 o
   4   6   7       32.12       33.88      1.16 o
   5   6   7       60.26       64.29      1.22 o
   6   6   7      135.69      139.04      1.52 o
   7   6   7       84.77       83.86      2.96 o
   8   6   7       30.28       31.67      0.93 o
  -7   7   7        8.44       10.69      0.53 o
  -6   7   7        9.96       11.57      0.64 o
  -5   7   7       13.13       11.45      0.61 o
  -4   7   7       66.13       68.40      1.59 o
  -3   7   7       14.57       17.86      0.71 o
  -2   7   7      164.86      168.02      1.80 o
  -1   7   7        6.97        9.16      0.82 o
   0   7   7       29.98       29.34      0.91 o
   1   7   7       46.16       59.51      1.92 o
   2   7   7        6.95        6.93      0.67 o
   3   7   7       82.69       92.44      2.32 o
   4   7   7        0.77        1.79      0.74 o
   5   7   7       12.93       11.17      0.85 o
  -3   8   7        7.35        7.89      0.68 o
  -1   8   7       15.14       17.35      0.80 o
   0   8   7      122.15      121.10      1.92 o
   1   8   7        8.21        6.93      0.64 o
   2   8   7        0.03        0.89      0.41 o
 -12   0   8       22.63       20.46      1.25 o
 -10   0   8      786.61      770.21      7.13 o
  -8   0   8     1558.64     1522.12     20.82 o
  -6   0   8      331.27      318.79      4.70 o
  -4   0   8      197.65      164.77      6.82 o
   0   0   8      146.32      153.04      5.58 o
   2   0   8      403.45      369.86      4.81 o
   4   0   8        0.05        2.09      0.67 o
   6   0   8      437.45      408.25      3.93 o
   8   0   8       63.30       65.66      1.98 o
  10   0   8       13.77       13.34      1.56 o
  12   0   8       63.28       51.10      1.47 o
 -13   1   8      257.63      266.93      1.96 o
 -12   1   8      169.81      166.40      2.32 o
 -11   1   8       68.28       70.77      1.20 o
 -10   1   8       28.74       30.21      0.93 o
  -9   1   8      749.11      766.71      4.49 o
  -8   1   8      391.84      399.91      3.77 o
  -7   1   8      257.21      245.29      2.18 o
  -6   1   8       13.93       12.82      0.62 o
  -5   1   8       71.78       60.85      1.15 o
  -4   1   8      128.46      127.27      4.22 o
  -3   1   8      720.00      721.18     15.41 o
  -2   1   8      202.39      206.05      7.80 o
  -1   1   8     1054.67     1006.99     24.21 o
   0   1   8      950.79      923.75      5.99 o
   1   1   8      570.01      607.74      8.16 o
   2   1   8      159.87      158.29      3.08 o
   3   1   8      334.00      307.54      2.89 o
   4   1   8       75.65       68.64      1.09 o
   5   1   8        8.47        8.47      0.70 o
   6   1   8      223.94      226.12      2.48 o
   7   1   8       56.76       51.08      5.55 o
   8   1   8       89.64       84.28      1.59 o
   9   1   8       24.38       23.58      0.76 o
  10   1   8       15.93       15.90      0.63 o
  11   1   8        4.83        4.40      0.69 o
  12   1   8        0.09       -0.31      0.62 o
 -12   2   8        1.93        2.55      0.38 o
 -11   2   8       73.25       66.76      1.64 o
 -10   2   8       23.16       25.55      1.10 o
  -9   2   8      267.25      263.01      2.36 o
  -8   2   8       12.83        9.96      0.95 o
  -7   2   8       67.71       63.21      1.25 o
  -6   2   8      267.29      250.05      2.94 o
  -5   2   8      453.34      451.62      3.56 o
  -4   2   8      366.49      356.56     25.38 o
  -3   2   8      682.20      616.07     14.23 o
  -2   2   8     1014.54      965.68     17.87 o
  -1   2   8        3.35        1.01      0.74 o
   0   2   8      934.21      872.28     10.34 o
   1   2   8      152.71      164.53      3.95 o
   2   2   8      263.81      251.46      6.35 o
   3   2   8      200.96      183.18      2.10 o
   4   2   8      165.06      161.80      2.71 o
   5   2   8       15.31       14.25      0.73 o
   6   2   8      258.74      254.81      2.58 o
   7   2   8       65.16       58.55      1.20 o
   8   2   8      185.66      183.46      2.00 o
   9   2   8       29.17       31.24      1.05 o
  10   2   8      390.27      411.59      2.45 o
  11   2   8       58.32       56.88      1.19 o
 -12   3   8       99.23      106.95      1.85 o
 -11   3   8       10.38        9.84      0.93 o
 -10   3   8        0.62        1.63      0.44 o
  -9   3   8        0.14       -0.31      0.62 o
  -8   3   8       72.24       76.46      1.31 o
  -7   3   8        1.84        1.41      0.44 o
  -6   3   8      114.15      114.22      3.75 o
  -5   3   8      830.31      834.77      5.31 o
  -4   3   8       26.45       31.80      1.25 o
  -3   3   8      306.29      263.98      3.04 o
  -2   3   8      422.17      397.48      5.64 o
  -1   3   8      130.03      127.79      2.78 o
   0   3   8       11.43       11.25      0.99 o
   1   3   8      520.07      529.57      6.51 o
   2   3   8      380.41      386.42      3.99 o
   3   3   8      333.55      315.98      4.38 o
   4   3   8       39.30       34.65      0.97 o
   5   3   8      274.35      265.78      3.06 o
   6   3   8        0.01        0.61      0.84 o
   7   3   8      344.45      360.18      3.13 o
   8   3   8       50.80       58.62      1.57 o
   9   3   8       76.73       85.17      2.24 o
  10   3   8       30.32       30.57      2.19 o
  11   3   8       62.15       57.14      1.43 o
 -11   4   8        1.19        1.34      0.56 o
 -10   4   8        0.04       -0.05      0.63 o
  -9   4   8        0.52        0.54      0.72 o
  -8   4   8      178.63      171.71      4.12 o
  -7   4   8      200.53      198.92      4.18 o
  -6   4   8        4.08        2.48      0.70 o
  -5   4   8      534.89      522.41      4.24 o
  -4   4   8       12.02       12.75      1.32 o
  -3   4   8      227.20      210.08      9.98 o
  -2   4   8       11.32        9.33      0.73 o
  -1   4   8      190.22      184.57      2.61 o
   0   4   8      211.51      204.72      3.84 o
   1   4   8       56.59       50.87      1.20 o
   2   4   8        7.21        5.95      0.67 o
   3   4   8       80.31       81.30      1.52 o
   4   4   8     1148.50     1150.09     20.14 o
   5   4   8      662.61      647.46      7.52 o
   6   4   8      481.33      477.21      7.86 o
   7   4   8        5.28        6.96      0.64 o
   8   4   8       52.75       54.42      1.19 o
   9   4   8      164.95      167.02      2.29 o
  10   4   8       35.39       34.50      1.24 o
 -10   5   8       19.38       22.88      0.76 o
  -9   5   8        4.97        4.80      0.58 o
  -8   5   8        0.09        0.72      0.45 o
  -7   5   8       53.89       52.30      2.81 o
  -6   5   8       57.89       53.35      1.24 o
  -5   5   8        3.01        4.10      0.61 o
  -4   5   8       63.56       59.68      1.54 o
  -3   5   8       12.65        9.35      0.83 o
  -2   5   8      154.25      150.79      2.15 o
  -1   5   8        3.26        4.09      0.63 o
   0   5   8       45.16       43.70      1.53 o
   1   5   8       72.41       64.44      1.61 o
   2   5   8      535.92      531.58      4.30 o
   3   5   8        0.06        1.24      0.55 o
   4   5   8       46.15       43.23      1.28 o
   5   5   8       49.43       51.59      1.65 o
   6   5   8      228.41      236.05      2.54 o
   7   5   8       11.63       11.30      0.58 o
   8   5   8       98.00      101.83      2.09 o
   9   5   8        0.69        0.86      0.52 o
  -9   6   8       41.77       39.81      1.11 o
  -8   6   8       27.96       26.71      0.77 o
  -7   6   8       10.30        7.11      0.50 o
  -6   6   8       14.95       15.26      0.67 o
  -5   6   8       70.01       72.65      1.27 o
  -4   6   8      118.90      117.87      1.66 o
  -3   6   8       22.61       20.15      0.71 o
  -2   6   8      214.47      235.06      4.84 o
  -1   6   8      216.67      212.03      2.16 o
   0   6   8        1.07        1.41      0.70 o
   1   6   8       66.95       61.06      2.34 o
   2   6   8       28.60       33.37      2.58 o
   3   6   8       61.98       64.54      2.22 o
   4   6   8      116.18      118.81      1.51 o
   5   6   8      121.25      129.66      1.47 o
   6   6   8        8.00        6.80      0.54 o
  -6   7   8      132.82      134.33      2.07 o
  -5   7   8        9.12        7.28      1.29 o
  -4   7   8       67.14       71.40      1.87 o
  -3   7   8        0.80        0.33      0.51 o
  -2   7   8      136.06      133.84      2.40 o
  -1   7   8       25.98       31.86      1.02 o
   0   7   8       37.77       36.75      1.29 o
   1   7   8       98.57      104.05      1.87 o
   2   7   8        6.25        4.36      0.82 o
   3   7   8        0.11        0.00      0.64 o
   4   7   8       33.35       34.68      1.22 o
   5   7   8        3.93        3.71      0.49 o
 -11   0   9      139.38      143.35      2.81 o
  -9   0   9       28.88       23.62      1.53 o
  -7   0   9      148.80      130.64      2.16 o
  -5   0   9      589.31      571.10      5.02 o
  -3   0   9      956.53      986.39      5.58 o
   1   0   9        4.24        3.15      2.75 o
   3   0   9       47.32       53.76      2.66 o
   5   0   9        5.41        4.77      0.68 o
   7   0   9        0.37        0.37      0.63 o
   9   0   9       36.83       39.33      1.35 o
  11   0   9        1.74        0.23      0.77 o
 -12   1   9       11.68       11.26      0.61 o
 -11   1   9       61.26       59.12      1.30 o
 -10   1   9      147.92      153.17      1.69 o
  -9   1   9       78.98       82.32      2.16 o
  -8   1   9       57.78       59.48      1.89 o
  -7   1   9        0.58        0.47      0.43 o
  -6   1   9      478.08      448.99      3.08 o
  -5   1   9       64.28       64.97      1.34 o
  -4   1   9       26.02       19.47      0.69 o
  -3   1   9      434.05      457.13      3.44 o
  -2   1   9       15.35       15.13      1.82 o
  -1   1   9      481.40      464.74      9.97 o
   0   1   9       45.48       40.90      3.36 o
   1   1   9       21.45       25.88      0.97 o
   2   1   9      821.95      840.85      5.60 o
   3   1   9       49.63       48.59      1.25 o
   4   1   9       63.52       59.31      1.07 o
   5   1   9      100.37       92.29      2.70 o
   6   1   9       34.53       31.65      1.09 o
   7   1   9        1.62        1.58      0.51 o
   8   1   9       67.98       61.08      1.07 o
   9   1   9       37.50       38.97      0.83 o
  10   1   9        6.83        6.63      0.53 o
  11   1   9       68.62       60.67      1.11 o
 -12   2   9       68.48       60.58      0.86 o
 -11   2   9       42.00       44.66      0.83 o
 -10   2   9      172.95      180.80      1.76 o
  -9   2   9      375.36      380.07      4.42 o
  -8   2   9       59.05       56.66      1.19 o
  -7   2   9      273.91      258.73      3.20 o
  -6   2   9      490.05      493.03      3.88 o
  -5   2   9       10.08       11.10      0.70 o
  -4   2   9       15.87       11.03      0.92 o
  -3   2   9      538.27      531.32      3.86 o
  -2   2   9       88.66       81.59      1.39 o
  -1   2   9       33.20       34.50      1.29 o
   0   2   9      431.87      413.29      5.37 o
   1   2   9     2173.59     2253.04      9.73 o
   2   2   9      325.07      337.87      6.80 o
   3   2   9      189.01      180.32      2.36 o
   4   2   9        0.00        0.53      0.68 o
   5   2   9       59.58       56.25      1.06 o
   6   2   9       77.10       74.90      1.20 o
   7   2   9      144.84      144.82      2.18 o
   8   2   9       58.11       56.51      1.46 o
   9   2   9       38.45       37.29      0.90 o
  10   2   9        2.10        1.99      0.60 o
 -11   3   9       46.31       48.56      1.37 o
 -10   3   9        4.82        3.70      0.53 o
  -9   3   9       62.30       65.93      1.45 o
  -8   3   9      274.25      283.08      2.25 o
  -7   3   9       52.58       54.10      1.52 o
  -6   3   9      154.33      159.29      2.22 o
  -5   3   9       56.40       55.14      2.10 o
  -4   3   9       22.97       26.56      4.21 o
  -3   3   9        6.76        7.56      1.79 o
  -2   3   9      360.60      340.44      5.91 o
  -1   3   9      145.51      146.93      2.48 o
   0   3   9      733.84      728.35      7.95 o
   1   3   9       55.94       51.38      1.65 o
   2   3   9      187.85      178.66      2.84 o
   3   3   9        1.48        1.82      0.67 o
   4   3   9      513.66      526.60      4.80 o
   5   3   9       25.43       26.88      1.33 o
   6   3   9       80.56       75.89      1.57 o
   7   3   9        1.18        1.18      0.63 o
   8   3   9       59.54       60.78      1.27 o
   9   3   9       30.24       31.99      0.86 o
  10   3   9      112.02      104.81      1.97 o
 -11   4   9        0.19        0.39      0.31 o
 -10   4   9      112.13      115.77      2.12 o
  -9   4   9      109.98      112.11      2.37 o
  -8   4   9       45.82       50.58      1.78 o
  -7   4   9        2.14        1.58      0.85 o
  -6   4   9      136.22      139.95      2.20 o
  -5   4   9     1419.03     1429.95     29.65 o
  -4   4   9      123.91      120.41      2.15 o
  -3   4   9      594.80      584.39      4.76 o
  -2   4   9      115.54      102.27      1.67 o
  -1   4   9        5.59        5.33      0.92 o
   0   4   9      268.85      259.69      3.28 o
   1   4   9      183.00      173.57      2.77 o
   2   4   9      658.06      648.84      7.92 o
   3   4   9      296.47      291.03      4.90 o
   4   4   9        0.42        0.05      0.75 o
   5   4   9      279.80      275.03      3.59 o
   6   4   9       42.77       42.90      1.43 o
   7   4   9      246.66      254.35      2.87 o
   8   4   9      121.19      128.36      6.22 o
   9   4   9        3.72        2.22      0.71 o
  -9   5   9        2.88        3.68      0.69 o
  -8   5   9        0.04       -0.24      0.48 o
  -7   5   9      353.04      375.84     13.91 o
  -6   5   9        0.51        0.69      0.51 o
  -5   5   9      149.36      153.43      2.39 o
  -4   5   9      211.53      205.61      2.23 o
  -3   5   9      369.96      367.17      2.99 o
  -2   5   9        8.92        6.98      1.20 o
  -1   5   9      133.11      136.30      3.45 o
   0   5   9        0.54        0.65      0.94 o
   1   5   9       10.42        7.32      1.19 o
   2   5   9       75.80       78.71      2.99 o
   3   5   9      556.42      577.11     19.65 o
   4   5   9        2.28        2.68      0.52 o
   5   5   9      478.29      478.06      6.69 o
   6   5   9       12.26       11.68      0.54 o
   7   5   9       50.45       46.93      3.08 o
   8   5   9        0.07        1.32      0.50 o
  -8   6   9        4.74        4.38      0.55 o
  -7   6   9       53.11       49.40      2.19 o
  -6   6   9       26.41       24.58      1.26 o
  -5   6   9      127.96      129.93      2.67 o
  -4   6   9      143.82      134.59      1.96 o
  -3   6   9        0.13        0.64      0.60 o
  -2   6   9      161.35      173.61      1.54 o
  -1   6   9       11.36       11.58      0.69 o
   0   6   9      217.45      226.28      4.61 o
   1   6   9       44.59       54.33      2.15 o
   2   6   9       54.92       60.84      2.06 o
   3   6   9       12.07       11.39      0.78 o
   4   6   9       11.38       11.20      0.74 o
   5   6   9        8.28        7.98      0.85 o
   6   6   9       90.43       85.03      1.59 o
  -4   7   9        2.26        2.68      0.51 o
  -3   7   9       10.70        7.98      0.67 o
  -2   7   9      118.44       96.17      1.71 o
  -1   7   9       75.23       59.59      1.41 o
   0   7   9       13.64       14.44      0.88 o
   1   7   9       14.21       13.28      0.87 o
   2   7   9       96.47      101.91      1.90 o
   3   7   9        0.05        0.01      0.46 o
 -12   0  10       21.06       20.30      0.87 o
 -10   0  10      289.46      287.87      3.87 o
  -8   0  10        8.23        9.23      1.08 o
  -6   0  10       27.80       23.73      1.04 o
  -4   0  10      124.71      125.17      2.02 o
  -2   0  10      305.40      287.83      3.74 o
   0   0  10       64.33       65.99      2.53 o
   2   0  10       69.87       74.71      1.97 o
   4   0  10       59.88       59.16      1.59 o
   6   0  10      699.46      689.45      6.23 o
   8   0  10       77.71       75.54      1.54 o
  10   0  10      154.45      148.94      2.59 o
 -12   1  10       63.60       56.09      1.85 o
 -11   1  10        5.19        3.93      0.87 o
 -10   1  10      100.22      112.90      1.71 o
  -9   1  10       51.65       49.88      2.30 o
  -8   1  10       13.65       12.12      0.70 o
  -7   1  10      330.29      321.84      2.65 o
  -6   1  10        0.24        1.45      0.46 o
  -5   1  10        0.10        0.58      0.42 o
  -4   1  10       32.51       33.65      1.28 o
  -3   1  10      211.15      192.95      2.72 o
  -2   1  10       80.91       80.13      1.52 o
  -1   1  10       52.16       55.18      1.66 o
   0   1  10      187.42      173.95      3.15 o
   1   1  10      346.42      366.76      3.23 o
   2   1  10       39.33       40.11      0.94 o
   3   1  10       47.16       46.17      0.99 o
   4   1  10        1.10        0.57      0.54 o
   5   1  10        7.70        7.38      0.59 o
   6   1  10        2.68        2.29      0.51 o
   7   1  10        0.25        0.23      0.47 o
   8   1  10      181.94      183.76      1.77 o
   9   1  10       62.01       64.44      0.97 o
  10   1  10       56.46       53.94      3.25 o
 -11   2  10       12.61       11.49      0.41 o
 -10   2  10        2.18        1.36      0.38 o
  -9   2  10      249.15      247.06      2.00 o
  -8   2  10      388.40      415.35      4.24 o
  -7   2  10       71.68       69.53      1.26 o
  -6   2  10      195.11      193.33      2.04 o
  -5   2  10       31.73       29.15      0.91 o
  -4   2  10        0.19        0.57      0.74 o
  -3   2  10      192.78      180.77      2.38 o
  -2   2  10      429.13      436.03      3.62 o
  -1   2  10       38.73       36.31      1.62 o
   0   2  10      100.39       99.06      2.20 o
   1   2  10        0.67        1.71      0.76 o
   2   2  10      139.28      126.11      1.99 o
   3   2  10       83.46       78.27      1.40 o
   4   2  10       27.26       29.19      0.99 o
   5   2  10      221.65      211.58      3.27 o
   6   2  10       21.08       19.35      0.88 o
   7   2  10       28.66       28.53      0.76 o
   8   2  10       44.28       43.44      0.92 o
   9   2  10       18.91       17.68      0.88 o
  10   2  10        1.68        1.81      0.62 o
 -10   3  10       44.66       49.04      1.39 o
  -9   3  10      124.63      125.70      2.97 o
  -8   3  10        0.12       -0.15      0.41 o
  -7   3  10       16.98       19.71      0.73 o
  -6   3  10        6.11        5.02      0.54 o
  -5   3  10      193.71      182.78      2.33 o
  -4   3  10      214.24      226.72      2.11 o
  -3   3  10      389.94      395.18     19.80 o
  -2   3  10       10.23        8.51      1.12 o
  -1   3  10       31.29       27.68      1.26 o
   0   3  10      130.22      140.12      5.24 o
   1   3  10      168.24      170.07      4.02 o
   2   3  10      105.80       93.19      3.27 o
   3   3  10      148.63      150.72      2.13 o
   4   3  10       88.10       80.67      2.23 o
   5   3  10      117.63      115.43      2.63 o
   6   3  10       89.63       92.66      1.60 o
   7   3  10      260.80      274.87      3.48 o
   8   3  10       13.46       13.81      0.66 o
   9   3  10        4.87        2.42      0.73 o
 -10   4  10        9.04        9.37      0.46 o
  -9   4  10       52.19       52.90      4.39 o
  -8   4  10      101.14      104.64      2.17 o
  -7   4  10      387.12      436.42      4.66 o
  -6   4  10      130.49      127.63      2.97 o
  -5   4  10       20.88       23.04      1.07 o
  -4   4  10      126.63      132.64      2.21 o
  -2   4  10      189.89      173.44      2.55 o
  -1   4  10      186.99      186.15      3.31 o
   0   4  10       11.62        9.80      0.99 o
   1   4  10        0.03        0.19      0.74 o
   2   4  10      117.72      115.10      5.28 o
   3   4  10      336.20      341.67      9.43 o
   4   4  10       49.44       47.55      1.55 o
   5   4  10      244.64      246.91      4.67 o
   6   4  10       49.93       46.17      1.33 o
   7   4  10       65.42       66.83      1.94 o
   8   4  10        1.88        2.01      0.67 o
  -8   5  10        0.79        1.05      0.38 o
  -7   5  10        2.68        1.93      0.81 o
  -6   5  10      178.11      189.18      7.50 o
  -5   5  10        0.01        0.15      0.56 o
  -4   5  10      235.66      248.79      7.98 o
  -3   5  10        8.68        5.70      0.72 o
  -2   5  10        3.08        3.74      0.67 o
  -1   5  10       41.26       41.52      1.32 o
   0   5  10      369.42      402.91      5.45 o
   1   5  10        4.07        4.12      1.17 o
   2   5  10       61.18       64.98      3.13 o
   3   5  10        0.65        0.51      0.59 o
   4   5  10        9.98       12.33      0.77 o
   5   5  10       12.76       11.59      0.74 o
   6   5  10       20.17       20.76      0.99 o
  -6   6  10       29.05       23.16      0.87 o
  -5   6  10        0.43        0.49      0.55 o
  -4   6  10        8.17        7.40      0.80 o
  -3   6  10      207.37      216.20      2.48 o
  -2   6  10      126.98      141.93      3.03 o
  -1   6  10       58.89       59.98      0.98 o
   0   6  10       41.58       42.47      1.54 o
   1   6  10        1.66        0.73      0.48 o
   2   6  10       29.76       32.31      1.39 o
   3   6  10       75.07       85.36      1.99 o
   4   6  10      106.95      123.39      2.14 o
 -11   0  11       68.44       68.47      1.45 o
  -9   0  11       57.94       65.81      1.93 o
  -7   0  11        0.34        0.13      0.55 o
  -5   0  11       18.04       20.50      0.99 o
  -3   0  11      918.02      938.79      5.32 o
  -1   0  11      115.23      113.11      2.16 o
   1   0  11      584.77      577.00      6.81 o
   3   0  11      265.60      269.73      3.48 o
   5   0  11       36.10       34.77      1.32 o
   7   0  11      166.09      179.60      2.36 o
   9   0  11      365.31      359.07      3.82 o
 -11   1  11       28.48       26.96      1.36 o
 -10   1  11       15.46       15.74      0.70 o
  -9   1  11       15.14       13.37      0.75 o
  -8   1  11      153.89      156.58      1.72 o
  -7   1  11        9.94        9.78      0.64 o
  -6   1  11       74.22       76.10      1.33 o
  -5   1  11       35.88       35.38      0.84 o
  -4   1  11       14.30       18.67      0.79 o
  -3   1  11       50.32       46.90      1.39 o
  -2   1  11        4.24        4.76      0.63 o
  -1   1  11      382.32      390.39      2.68 o
   0   1  11      311.47      321.18      7.63 o
   1   1  11      386.77      402.34     17.12 o
   2   1  11      445.17      452.56      4.50 o
   3   1  11        7.25        6.97      0.62 o
   4   1  11      180.92      164.93      2.52 o
   5   1  11       93.19       99.10      1.77 o
   6   1  11      447.95      458.27      5.88 o
   7   1  11        0.24        0.50      0.44 o
   8   1  11        0.22        0.58      0.53 o
   9   1  11       16.07       14.41      1.12 o
 -10   2  11        0.21        0.16      0.37 o
  -9   2  11        0.46        0.91      0.37 o
  -8   2  11      113.63      126.61      1.24 o
  -7   2  11        0.62        0.82      0.48 o
  -6   2  11        0.04        0.15      0.47 o
  -5   2  11       23.57       20.83      0.80 o
  -4   2  11      254.36      265.67      2.35 o
  -3   2  11        1.29        2.86      0.52 o
  -2   2  11       81.77       79.71      1.45 o
  -1   2  11       95.74       99.01      1.63 o
   0   2  11       36.67       33.03      1.34 o
   1   2  11       16.03       16.55      1.05 o
   2   2  11      832.40      840.85     17.47 o
   3   2  11        4.13        4.22      0.71 o
   4   2  11       99.01       94.47      1.43 o
   5   2  11       25.83       26.58      0.91 o
   6   2  11        0.27        0.73      0.64 o
   7   2  11        1.23        1.29      0.45 o
   8   2  11      137.54      148.53      1.86 o
  -9   3  11        1.84        2.33      0.59 o
  -8   3  11       94.57      105.29      2.77 o
  -7   3  11       42.84       37.05      0.93 o
  -6   3  11      229.74      236.23      2.53 o
  -5   3  11      224.54      240.85      2.20 o
  -4   3  11      252.62      267.37      3.38 o
  -3   3  11      117.01      133.80      3.69 o
  -2   3  11      150.38      146.03      1.74 o
  -1   3  11       23.26       20.36      0.83 o
   0   3  11       46.81       47.99      0.98 o
   1   3  11        8.60       10.53      0.58 o
   2   3  11        0.47        1.14      0.53 o
   3   3  11        4.09        5.35      0.85 o
   4   3  11       55.18       54.03      3.10 o
   5   3  11      341.59      343.32      3.34 o
   6   3  11       14.78       14.31      0.86 o
   7   3  11       28.25       27.54      1.39 o
   8   3  11        0.10        0.51      0.57 o
  -9   4  11       22.92       19.21      0.74 o
  -8   4  11        4.89        4.27      1.37 o
  -7   4  11        9.49        6.79      0.82 o
  -6   4  11      174.69      186.54      7.99 o
  -5   4  11       73.62       76.94      2.09 o
  -4   4  11      311.69      332.62      4.26 o
  -3   4  11      218.77      235.38      3.70 o
  -2   4  11      158.53      148.15      3.16 o
  -1   4  11        1.79        0.74      1.14 o
   0   4  11       63.84       67.37      5.43 o
   1   4  11       51.24       53.21      2.10 o
   2   4  11        0.33        0.03      0.66 o
   3   4  11       28.68       28.85      1.13 o
   4   4  11       20.05       22.65      2.21 o
   5   4  11       12.35       14.55      0.80 o
   6   4  11       61.52       60.62      1.70 o
   7   4  11       55.33       45.66      1.25 o
  -7   5  11      132.79      132.04      1.86 o
  -6   5  11        0.03        0.05      0.48 o
  -5   5  11        2.39        4.32      0.66 o
  -4   5  11        4.21        5.40      0.70 o
  -3   5  11       22.79       27.72      1.23 o
  -2   5  11        2.25        2.93      0.75 o
  -1   5  11       17.10       18.96      1.15 o
   0   5  11        0.98        1.82      0.58 o
   1   5  11        5.87        6.64      0.63 o
   2   5  11       24.71       23.27      0.92 o
   3   5  11      144.14      147.72      2.35 o
   4   5  11        2.88        3.70      0.74 o
   5   5  11       59.45       56.65      1.47 o
  -2   6  11       14.97       12.59      0.64 o
  -1   6  11       49.64       44.75      1.07 o
   0   6  11      192.46      168.58      9.40 o
   1   6  11       66.64       62.52      1.59 o
   2   6  11        1.08        0.66      0.30 o
 -10   0  12        7.65        8.64      0.69 o
  -8   0  12       53.89       59.26      1.76 o
  -6   0  12      253.41      277.44      3.76 o
  -4   0  12        1.82        1.59      0.73 o
  -2   0  12      215.70      243.33      2.53 o
   0   0  12      961.62     1018.64      6.02 o
   2   0  12       67.38       72.61      2.56 o
   4   0  12      440.72      482.43     28.89 o
   6   0  12      214.19      233.54      6.37 o
 -10   1  12       81.25       79.36      1.27 o
  -9   1  12      242.72      259.12      2.10 o
  -8   1  12      136.95      150.77      1.93 o
  -7   1  12       58.50       59.11      1.06 o
  -6   1  12        0.17        0.00      0.47 o
  -5   1  12       12.74       14.99      0.70 o
  -4   1  12       56.25       58.35      1.93 o
  -3   1  12      578.81      590.49      4.54 o
  -2   1  12       44.99       47.59      1.00 o
  -1   1  12       39.32       40.79      1.14 o
   0   1  12       25.08       24.46      0.84 o
   1   1  12      391.98      423.82      8.99 o
   2   1  12      138.62      153.87      7.69 o
   3   1  12       74.62       89.13      8.10 o
   4   1  12       31.11       33.07      1.41 o
   5   1  12        5.12        8.20      0.81 o
   6   1  12        0.62       -0.26      0.53 o
   7   1  12      205.62      210.24      2.86 o
  -9   2  12       68.31       61.11      0.93 o
  -8   2  12       68.63       68.02      1.11 o
  -7   2  12      287.93      312.50      5.41 o
  -6   2  12       17.78       20.47      0.85 o
  -5   2  12       82.02       88.94      1.41 o
  -4   2  12        3.11        1.81      0.48 o
  -3   2  12       12.46       10.94      0.65 o
  -2   2  12        1.17        0.68      0.45 o
  -1   2  12      370.84      399.22      3.99 o
   0   2  12        9.30        8.23      0.89 o
   1   2  12       17.03       21.00      0.86 o
   2   2  12      157.38      150.61      3.63 o
   3   2  12      143.59      142.08      2.18 o
   4   2  12       48.10       48.91      2.91 o
   5   2  12      192.92      208.11      5.72 o
   6   2  12       20.12       20.64      1.36 o
   7   2  12       37.93       35.85      1.27 o
  -8   3  12        7.41        7.45      0.60 o
  -7   3  12       36.36       37.51      1.38 o
  -6   3  12        1.00        0.47      0.46 o
  -5   3  12       18.10       18.99      0.83 o
  -4   3  12      152.01      156.79      1.53 o
  -3   3  12        6.76        7.20      0.59 o
  -2   3  12       17.46       20.58      0.73 o
  -1   3  12        4.44        3.97      0.51 o
   0   3  12        3.14        3.70      0.49 o
   1   3  12        1.41        1.49      0.45 o
   2   3  12       64.69       69.14      0.96 o
   3   3  12        4.52        2.73      0.38 o
   4   3  12      114.75      113.09      1.51 o
   5   3  12       52.71       51.34      1.81 o
   6   3  12        0.89        1.74      0.79 o
  -7   4  12       11.03       11.65      0.67 o
  -6   4  12       32.69       34.12      1.20 o
  -5   4  12       60.15       66.79      1.72 o
  -4   4  12      109.80      106.28      2.23 o
  -3   4  12        2.04        3.24      0.78 o
  -2   4  12       69.41       76.41      2.01 o
  -1   4  12       15.80       13.41      1.23 o
   0   4  12        0.04        0.02      0.89 o
   1   4  12       23.20       23.90      1.39 o
   2   4  12        0.30       -0.14      0.61 o
   3   4  12        0.18        0.43      0.84 o
   4   4  12        9.50       11.26      0.99 o
   5   4  12       14.40       13.77      0.91 o
  -5   5  12        1.24        1.11      0.41 o
  -4   5  12      122.00      122.59      1.80 o
  -3   5  12        2.59        3.09      0.59 o
  -2   5  12       72.41       78.72      1.63 o
  -1   5  12        2.82        1.27      0.53 o
   0   5  12        0.24        0.00      0.36 o
   1   5  12       47.00       42.54      1.27 o
   2   5  12        3.04        2.60      0.59 o
   3   5  12       43.27       42.70      1.20 o
  -9   0  13      175.03      180.96      2.00 o
  -7   0  13       73.94       73.25      1.77 o
  -5   0  13       37.33       41.49      1.08 o
  -3   0  13     1050.67     1092.07      7.74 o
  -1   0  13       73.21       69.72      2.18 o
   1   0  13      398.25      447.58      3.67 o
   3   0  13      170.46      201.21      3.38 o
   5   0  13        7.62        7.00      0.84 o
  -8   1  13       22.81       23.47      1.37 o
  -7   1  13       23.21       27.10      0.90 o
  -6   1  13      241.56      264.79      2.62 o
  -5   1  13      122.32      132.64      1.47 o
  -4   1  13       10.75        8.61      0.57 o
  -3   1  13        1.14        0.01      0.59 o
  -2   1  13      177.33      187.04      2.73 o
  -1   1  13      353.09      378.19      2.30 o
   0   1  13      285.95      304.32      3.71 o
   1   1  13       73.90       77.51      1.08 o
   2   1  13       75.28       75.34      1.95 o
   3   1  13        0.94        1.21      0.48 o
   4   1  13      152.79      173.12      3.09 o
   5   1  13       38.64       47.28      1.59 o
   6   1  13       19.71       20.22      0.96 o
  -7   2  13      122.04      112.75      1.23 o
  -6   2  13        8.26        7.73      0.45 o
  -5   2  13        0.77        0.57      0.38 o
  -4   2  13      310.54      329.13      2.64 o
  -3   2  13       37.19       39.95      0.93 o
  -2   2  13       69.81       69.82      1.35 o
  -1   2  13        7.71        8.56      0.51 o
   0   2  13        4.52        2.14      0.50 o
   1   2  13      144.90      144.57      1.82 o
   2   2  13      120.57      134.36      1.69 o
   3   2  13       66.03       60.35      0.99 o
   4   2  13      151.58      150.02      1.57 o
   5   2  13        2.92        1.72      0.31 o
   6   2  13       92.97       85.29      1.57 o
  -6   3  13       17.49       21.32      0.99 o
  -5   3  13       94.77      106.44      2.04 o
  -4   3  13       16.54       20.92      1.09 o
  -3   3  13       27.61       25.25      0.78 o
  -2   3  13       34.45       34.23      2.48 o
  -1   3  13       23.73       24.55      0.96 o
   0   3  13        1.46        1.44      0.50 o
   1   3  13        6.55        6.50      1.12 o
   2   3  13      133.68      129.94      2.70 o
   3   3  13      114.19      110.21      2.37 o
   4   3  13        0.03        0.27      0.74 o
   5   3  13       83.48       77.16      1.56 o
  -5   4  13        0.53        0.30      0.41 o
  -4   4  13        1.12        0.68      0.46 o
  -3   4  13       37.63       34.76      1.17 o
  -2   4  13        2.80        3.58      0.61 o
  -1   4  13        0.01       -0.01      0.52 o
   0   4  13       24.81       25.50      1.07 o
   1   4  13        4.48        5.88      0.39 o
   2   4  13        0.32        0.28      0.60 o
   3   4  13       15.62       12.84      0.78 o
  -6   0  14      145.18      153.83      2.15 o
  -4   0  14        8.16       11.00      0.88 o
  -2   0  14      280.34      290.87      3.57 o
   0   0  14      248.35      260.05      3.36 o
   2   0  14       20.61       18.60      1.03 o
   4   0  14       67.81       66.67      1.39 o
  -7   1  14      140.36      122.87      1.10 o
  -6   1  14        1.26        1.00      0.34 o
  -5   1  14       87.82       96.01      1.01 o
  -4   1  14       65.28       71.71      0.95 o
  -3   1  14       95.90      106.27      1.36 o
  -2   1  14       79.53       86.06      1.07 o
  -1   1  14        3.19        3.88      0.40 o
   0   1  14        7.51        7.38      0.60 o
   1   1  14      168.58      178.14      2.17 o
   2   1  14       92.08       97.84      1.14 o
   3   1  14       73.35       75.51      1.10 o
   4   1  14        1.40        1.05      0.27 o
  -5   2  14       14.22       13.63      0.50 o
  -4   2  14        0.60        0.86      0.29 o
  -3   2  14       42.52       48.16      0.96 o
  -2   2  14       35.09       32.04      0.80 o
  -1   2  14       55.03       54.80      0.99 o
   0   2  14        8.72        6.05      0.39 o
   1   2  14       31.15       27.91      0.69 o
   2   2  14       63.97       56.04      0.87 o
   3   2  14       74.48       56.39      0.76 o
  -4   3  14      218.95      226.63      2.34 o
  -3   3  14        0.27        0.64      0.43 o
  -2   3  14        7.92        7.49      0.64 o
  -1   3  14       26.95       26.69      0.95 o
   0   3  14       30.48       32.30      0.98 o
   1   3  14       15.19       10.58      0.60 o
   2   3  14        0.68        1.06      0.59 o
  -3   0  15        0.31        0.22      0.42 o
  -1   0  15        4.19        2.31      0.51 o
   1   0  15        7.28        5.31      0.51 o
  -3   1  15       10.80        9.00      0.40 o
  -2   1  15       34.65       30.29      0.65 o
  -1   1  15       16.06       14.84      0.50 o
   0   1  15        2.03        1.78      0.32 o
   1   1  15       29.05       23.01      0.52 o
 
